# Supplementary material for: Longitudinal assessment of neuronal 3D genomes in mouse prefrontal cortex
Source: Nat Commun. 2016 Sep 6;7:12743. doi: 10.1038/ncomms12743 (PMC5025847; doi:10.1038/ncomms12743)
Supplement: Supplementary Data 1 — Dam-seq Normalized Read Counts [file ncomms12743-s2.xlsx]

## Sheet: Sheet1
SUPPLEMENTARY DATA 1. Dam-seq Normalized Read Counts
Location			Annotation					PFC Time A Counts (each sample represents a pool of N=3 animals)							PFC Time B Counts (each sample represents an individual animal)							Primary Culture Counts						Normalized Read Counts > 25				non-informative (mENCODE 'blacklisted' sequence) within location
chr	start	end	Annotation	Distance to TSS	Gene name	Entrez ID	Gene Symbol	P28 Saline	P28 MK801	P90 Saline	P90 MK-801	MEAN	STD	N	P28 Saline	P28 MK801	P90 Saline	P90 MK-801	MEAN	STD	N	Hippocampal Culture no Gad1-Tale-Dam	Hippocampal Culture + Gad1-Tale-Dam	Cortical Culture 1 + Gad1-Tale-Dam	Cortical Culture 2 + Gad1-Tale-Dam	Cortical Culture 1 + KCl + Gad1-Tale-Dam	Cortical Culture 2 + KCl + Gad1-Tale-Dam	Time A (3/4 samples; each sample represents a pool of three animals)	Time B (3/4 samples; each sample represents an individual animal)	Cortical Culture	Cortical KCl Culture	chr	start	end	chr	start	end
chr2	7650001	7700000	Intergenic	-357175	CUGBP, Elav-like family member 2	14007	Celf2	36.0056	21.4598	32.3071	35.022	31.1986	6.67832	4	4.29195	28.2506	28.3788	87.5417	37.1158	35.4735	4	0	0	0	0	0.488714	0	YES	YES	NO	NO
chr2	11900001	11950000	Intergenic	225620	ankyrin repeat domain 16	320816	Ankrd16	44.3146	38.6276	21.8854	39.6916	36.1298	9.81188	5	4.29195	44.8686	70.9469	137.566	64.4182	55.948	5	0	0	0	0	0	0.210354	YES	YES	NO	NO
chr2	12550001	12600000	Intergenic	-233913	family with sequence similarity 188, member A	66960	Fam188a	38.7753	30.0437	38.5601	35.022	35.6003	4.08458	6	38.6276	31.5742	28.3788	562.768	165.337	264.989	6	0	0	0	0	0.733071	0	YES	YES	NO	NO
chr2	14800001	14850000	intron (NM_001252533, intron 2 of 12)	29717	calcium channel, voltage-dependent, beta 2 subunit	12296	Cacnb2	33.236	47.2115	33.3492	32.6872	36.621	7.06624	7	90.131	36.5596	146.624	50.0239	80.8345	49.4105	7	0	0	0	0	0	0	YES	YES	NO	NO
chr2	19400001	19450000	intron (NM_027600, intron 8 of 16)	50537	RIKEN cDNA 4921504E06 gene	70909	4921504E06Rik	451.455	502.158	155.282	249.824	339.68	164.286	8	4.29195	36.5596	61.4873	25.0119	31.8377	23.852	8	0	0	0	0	0.244357	0	YES	YES	NO	NO
chr2	22100001	22150000	Intergenic	-24130	myosin IIIA	667663	Myo3a	33.236	17.1678	42.7287	30.3524	30.8712	10.5553	9	30.0437	21.6034	42.5681	25.0119	29.8068	9.18685	9	0	0	0	0	0.733071	0.105177	YES	YES	NO	NO
chr2	22400001	22450000	intron (NM_148413, intron 27 of 33)	-52847	glutamic acid decarboxylase 2	14417	Gad2	127.405	51.5034	85.4574	67.7093	83.0187	32.6784	10	0	530.114	151.353	2826.35	876.954	1318.58	10	0	0	0	0	0.977429	0	YES	YES	NO	NO
chr2	36600001	36650000	Intergenic	-17047	olfactory receptor 348	258946	Olfr348	30.4663	51.5034	32.3071	28.0176	35.5736	10.7642	11	72.9632	39.8832	18.9192	25.0119	39.1944	24.1732	11	0	0	0	0	0	0.105177	YES	YES	NO	NO
chr2	39500001	39550000	Intergenic	-443142	protein phosphatase 6, catalytic subunit	67857	Ppp6c	27.6966	25.7517	27.0963	23.348	25.9732	1.92977	12	141.634	24.927	435.141	50.0239	162.932	188.277	12	0	0	0.149535	0	0	0.210354	YES	YES	NO	NO
chr2	56600001	56650000	Intergenic	-13222	microRNA mir-195b	102465169	Mir195b	47.0843	42.9195	36.4757	23.348	37.4569	10.369	13	17.1678	29.9124	33.1085	25.0119	26.3002	6.9393	13	0	0	0	0.0643072	0	0	YES	YES	NO	NO
chr2	62000001	62050000	intron (NM_001242383, intron 2 of 24)	140428	solute carrier family 4, sodium bicarbonate cotransporter-like, member 10	94229	Slc4a10	30.4663	38.6276	19.8011	28.0176	29.2282	7.75062	14	927.061	16.618	28.3788	50.0239	255.52	447.908	14	0	0	0	0	0.244357	0.105177	YES	YES	NO	NO
chr2	80050001	80100000	Intergenic	-57627	peroxiredoxin 6B	320769	Prdx6b	49.8539	30.0437	45.8552	51.3657	44.2796	9.77122	15	4.29195	719.559	37.8383	37.5179	199.802	346.862	15	0	0	0	0	0	0	YES	YES	NO	NO
chr2	83100001	83150000	Intergenic	-359735	zinc finger CCCH-type containing 15	69082	Zc3h15	33.236	30.0437	38.5601	39.6916	35.3828	4.53786	16	25.7517	9.97079	85.1363	50.0239	42.7206	32.7257	16	0	0	0	0	0.488714	0.105177	YES	YES	NO	NO
chr2	83200001	83250000	Intergenic	-259735	zinc finger CCCH-type containing 15	69082	Zc3h15	55.3933	25.7517	37.5179	56.0353	43.6745	14.7111	17	30.0437	13.2944	42.5681	62.5298	37.109	20.7611	17	0	0	0.029907	0	0.977429	19.0371	YES	YES	NO	NO
chr2	87700001	87750000	Intergenic	-11334	olfactory receptor 1153	258633	Olfr1153	47.0843	60.0873	41.6865	37.3568	46.5537	9.86089	18	6755.53	24.927	42.5681	37.5179	1715.14	3360.27	18	0	0	0	0	0.488714	0.105177	YES	YES	NO	NO
chr2	92000001	92050000	promoter-TSS (NM_001109691)	-640	PHD finger protein 21A	192285	Phf21a	573.32	523.618	150.072	275.507	380.629	201.481	19	4.29195	13088.3	52.0277	125.06	3317.43	6514.12	19	0	0	0	0	0	0	YES	YES	NO	NO
chr2	95050001	95100000	Intergenic	-796696	apoptosis inhibitor 5	11800	Api5	49.8539	51.5034	43.7709	25.6828	42.7028	11.8238	20	4.29195	83.0899	37.8383	62.5298	46.9375	33.9193	20	0	0	0	0	0.733071	0	YES	YES	NO	NO
chr2	99000001	99050000	Intergenic	1717186	leucine rich repeat containing 4C	241568	Lrrc4c	38.7753	25.7517	21.8854	25.6828	28.0238	7.39181	21	38.6276	34.8978	47.2979	112.554	58.3442	36.511	21	0	0	0	0	0.244357	0.105177	YES	YES	NO	NO
chr2	106900001	106950000	Intergenic	-25192	follicle stimulating hormone beta	14308	Fshb	27.6966	8.5839	26.0541	28.0176	22.5881	9.37564	22	90.131	4.98539	33.1085	1113.03	310.314	536.316	22	0	0	0	0	0.244357	0	YES	YES	NO	NO
chr2	107500001	107550000	Intergenic	394254	potassium voltage-gated channel, shaker-related subfamily, member 4	16492	Kcna4	33.236	38.6276	26.0541	46.6961	36.1534	8.71353	23	0	29.9124	99.3256	225.107	88.5863	100.072	23	0	0	0	0	0.244357	1.15695	YES	YES	NO	NO
chr2	108900001	108950000	Intergenic	193447	methyltransferase like 15	76894	Mettl15	36.0056	12.8759	34.3914	25.6828	27.2389	10.5945	24	12.8759	314.08	42.5681	25.0119	98.6339	144.147	24	0	0	0	0	0.488714	0	YES	YES	NO	NO
chr2	109950001	110000000	Intergenic	-84364	coiled-coil domain containing 34, opposite strand	75517	Ccdc34os	63.7023	64.3793	61.4877	53.7005	60.8174	4.9027	25	30.0437	84.7517	33.1085	12.506	40.1025	31.1192	25	0	0	0	0	0.488714	0	YES	YES	NO	NO
chr2	111700001	111750000	Intergenic	-10990	olfactory receptor 1305	258396	Olfr1305	47.0843	42.9195	46.8974	42.0265	44.7319	2.63484	26	30.0437	1367.66	28.3788	37.5179	365.9	667.852	26	0	0	0	0	0.244357	0	YES	YES	NO	NO
chr2	111750001	111800000	Intergenic	10611	olfactory receptor 1307	257956	Olfr1307	44.3146	25.7517	22.9276	37.3568	32.5877	10.0052	27	4.29195	68.1337	47.2979	87.5417	51.8163	35.691	27	0	0	0	0	0.733071	0	YES	YES	NO	NO
chr2	111850001	111900000	Intergenic	8187	olfactory receptor 1312	258359	Olfr1312	13.8483	30.0437	33.3492	35.022	28.0658	9.70142	28	0	54.8393	354.734	87.5417	124.279	157.825	28	0	0	0.029907	0	0.488714	0	YES	YES	NO	NO
chr2	112000001	112050000	Intergenic	28945	olfactory receptor 1318	258022	Olfr1318	27.6966	42.9195	37.5179	39.6916	36.9564	6.55995	29	8.5839	31.5742	56.7575	25.0119	30.4819	20.0087	29	0	0	0.029907	0	0.244357	0	YES	YES	NO	NO
chr2	122350001	122400000	Intergenic	62013	glycine amidinotransferase (L-arginine:glycine amidinotransferase)	67092	Gatm	27.6966	25.7517	41.6865	32.6872	31.9555	7.11463	30	25.7517	14.9562	52.0277	37.5179	32.5634	15.9146	30	0	0	0	0	0.244357	0	YES	YES	NO	NO
chr2	138250001	138300000	Intergenic	170771	BTB (POZ) domain containing 3	228662	Btbd3	30.4663	17.1678	33.3492	30.3524	27.8339	7.2447	31	77.2551	14.9562	151.353	50.0239	73.3971	57.8899	31	0	0	0	0	0.244357	0	YES	YES	NO	NO
chr2	150850001	150900000	Intergenic	-9885	N-acetylneuraminic acid phosphatase	67311	Nanp	24.927	42.9195	55.2347	32.6872	38.9421	13.1252	32	4.29195	29.9124	66.2171	37.5179	34.4848	25.4863	32	0	0	0	0	0.488714	0	YES	YES	NO	NO
chr2	36200001	36250000	Intergenic	-7298	olfactory receptor 338	258949	Olfr338	22.1573	25.7517	27.0963	37.3568	28.0905	6.51988	33	4.29195	31.5742	4.72979	12.506	13.2755	12.7693	33	0	15.8985	7.62628	26.2373	24.1914	21.0354	YES	NO	YES	NO
chr2	41600001	41650000	intron (NM_053011, intron 5 of 90)	678088	microRNA mir-6336	102465171	Mir6336	33.236	30.0437	25.0119	32.6872	30.2447	3.75659	34	0	11.6326	18.9192	25.0119	13.8909	10.7551	34	0	18.2832	21.1742	16.2054	50.8263	31.7635	YES	NO	NO	YES
chr2	7450001	7500000	Intergenic	-157175	CUGBP, Elav-like family member 2	14007	Celf2	44.3146	30.0437	30.2227	30.3524	33.7334	7.05531	35	17.1678	11.6326	28.3788	37.5179	23.6743	11.5631	35	0	0	0	0	1.46614	0.105177	YES	NO	NO	NO
chr2	8700001	8750000	Intergenic	-386142	RIKEN cDNA 1700061F12 gene	73438	1700061F12Rik	27.6966	17.1678	25.0119	32.6872	25.6409	6.48244	36	4.29195	8.30899	28.3788	25.0119	16.4979	11.9678	36	0	0	0	0	0.244357	0	YES	NO	NO	NO
chr2	12400001	12450000	Intergenic	-83913	family with sequence similarity 188, member A	66960	Fam188a	36.0056	47.2115	30.2227	30.3524	35.9481	7.97826	37	3562.32	9.97079	18.9192	12.506	900.929	1774.26	37	0	0	0.029907	0	0.244357	0	YES	NO	NO	NO
chr2	12500001	12550000	Intergenic	-183913	family with sequence similarity 188, member A	66960	Fam188a	38.7753	8.5839	38.5601	35.022	30.2353	14.5365	38	4.29195	89.7371	42.5681	12.506	37.2758	38.6509	38	0	0	0	0	0.244357	0	YES	NO	NO	NO
chr2	14200001	14250000	intron (NM_008625, intron 15 of 29)	42370	microRNA 511	100124488	Mir511	41.545	30.0437	28.1384	28.0176	31.9362	6.47272	39	8.5839	9.97079	2487.87	50.0239	639.112	1232.66	39	0	0	0	0	0	0.210354	YES	NO	NO	NO
chr2	14650001	14700000	intron (NM_023116, intron 2 of 13)	32731	lactate dehydrogenase A pseudogene	625342	Gm13315	27.6966	30.0437	15.6325	25.6828	24.7639	6.34309	40	8.5839	8.30899	33.1085	0	12.5004	14.3046	40	0	0	0	0	0	0.105177	YES	NO	NO	NO
chr2	15200001	15250000	Intergenic	248011	ADP-ribosylation factor-like 5B	75869	Arl5b	41.545	51.5034	44.813	35.022	43.2209	6.85966	41	4.29195	19.9416	23.649	25.0119	18.2236	9.53167	41	0	0	0	0	0.488714	0.210354	YES	NO	NO	NO
chr2	16100001	16150000	Intergenic	-152931	plexin domain containing 2	67448	Plxdc2	24.927	25.7517	27.0963	32.6872	27.6155	3.49734	42	4.29195	31.5742	23.649	512.745	143.065	246.719	42	0	0	0	0	0	0	YES	NO	NO	NO
chr2	19100001	19150000	intron (NM_001081083, intron 2 of 19)	4255	armadillo repeat containing 3	70882	Armc3	38.7753	42.9195	37.5179	30.3524	37.3913	5.22934	43	8.5839	21.6034	870.282	37.5179	234.497	424.022	43	0	0	0	0.0643072	1.22179	0.420708	YES	NO	NO	NO
chr2	21550001	21600000	intron (NM_001004761, intron 5 of 10)	285806	G protein-coupled receptor 158	241263	Gpr158	27.6966	42.9195	30.2227	21.0132	30.463	9.1683	44	8.5839	9.97079	37.8383	0	14.0983	16.4296	44	0	0	0	0	0.977429	0	YES	NO	NO	NO
chr2	21650001	21700000	intron (NM_001004761, intron 6 of 10)	385806	G protein-coupled receptor 158	241263	Gpr158	33.236	25.7517	16.6746	39.6916	28.8385	9.90987	45	8.5839	6.64719	56.7575	25.0119	24.2501	23.1848	45	0	0	0.358884	0	0.244357	0.105177	YES	NO	NO	NO
chr2	22000001	22050000	Intergenic	-124130	myosin IIIA	667663	Myo3a	22.1573	38.6276	33.3492	37.3568	32.8727	7.48938	46	0	21.6034	23.649	12.506	14.4396	10.7761	46	0	0	0.029907	0	0	0	YES	NO	NO	NO
chr2	22050001	22100000	Intergenic	-74130	myosin IIIA	667663	Myo3a	47.0843	47.2115	37.5179	25.6828	39.3741	10.1942	47	0	33.236	37.8383	12.506	20.8951	17.7609	47	0	0	0	0	0.244357	0.105177	YES	NO	NO	NO
chr2	36150001	36200000	Intergenic	-57298	olfactory receptor 338	258949	Olfr338	27.6966	21.4598	25.0119	25.6828	24.9628	2.59911	48	4.29195	14.9562	37.8383	37.5179	23.6511	16.7724	48	0	0	0	0	0.244357	0	YES	NO	NO	NO
chr2	36350001	36400000	Intergenic	-7934	olfactory receptor 342	258950	Olfr342	55.3933	38.6276	34.3914	35.022	40.8586	9.86787	49	17.1678	6.64719	70.9469	75.0358	42.4494	35.5665	49	0	0	0	0	0	0	YES	NO	NO	NO
chr2	37000001	37050000	Intergenic	-31763	olfactory receptor 365	258656	Olfr365	63.7023	17.1678	39.6022	25.6828	36.5388	20.3333	50	12.8759	28.2506	9.45958	50.0239	25.1525	18.4857	50	0	0	0	0	0	0	YES	NO	NO	NO
chr2	37050001	37100000	promoter-TSS (NM_001005569)	-11	olfactory receptor 366	236509	Olfr366	27.6966	34.3356	38.5601	30.3524	32.7362	4.74535	51	0	13.2944	33.1085	12.506	14.7272	13.6839	51	0	0	0	0	0	0	YES	NO	NO	NO
chr2	37100001	37150000	intron (NM_001081010, intron 1 of 1)	2529	olfactory receptor 367, pseudogene	545417	Olfr367-ps	44.3146	55.7954	46.8974	49.0309	49.0096	4.9177	52	8.5839	21.6034	137.164	25.0119	48.0908	59.8026	52	0	0	0	0	0.733071	0	YES	NO	NO	NO
chr2	39100001	39150000	Intergenic	-43142	protein phosphatase 6, catalytic subunit	67857	Ppp6c	27.6966	30.0437	44.813	49.0309	37.896	10.6069	53	34.3356	23.2652	52.0277	0	27.4071	21.7752	53	0	0	0	0	2.68793	0	YES	NO	NO	NO
chr2	39450001	39500000	Intergenic	-393142	protein phosphatase 6, catalytic subunit	67857	Ppp6c	47.0843	34.3356	39.6022	32.6872	38.4273	6.4811	54	8.5839	14.9562	33.1085	62.5298	29.7946	24.1706	54	0	0	0	0	0	0	YES	NO	NO	NO
chr2	39700001	39750000	Intergenic	-643142	protein phosphatase 6, catalytic subunit	67857	Ppp6c	27.6966	30.0437	27.0963	25.6828	27.6298	1.81719	55	4.29195	13.2944	28.3788	12.506	14.6178	10.0366	55	0	0	0	0	9.77429	0	YES	NO	NO	NO
chr2	40600001	40650000	intron (NM_053011, intron 66 of 90)	-1543142	protein phosphatase 6, catalytic subunit	67857	Ppp6c	38.7753	30.0437	47.9395	18.6784	33.8592	12.4825	56	4.29195	18.2798	33.1085	200.095	63.9439	91.5271	56	0	0	0.029907	0	0.733071	0	YES	NO	NO	NO
chr2	41700001	41750000	intron (NM_053011, intron 3 of 90)	578088	microRNA mir-6336	102465171	Mir6336	44.3146	34.3356	36.4757	39.6916	38.7044	4.33984	57	8.5839	9.97079	23.649	0	10.5509	9.7824	57	0	0	0.029907	0	0.488714	0.105177	YES	NO	NO	NO
chr2	41900001	41950000	intron (NM_053011, intron 2 of 90)	378088	microRNA mir-6336	102465171	Mir6336	30.4663	25.7517	28.1384	32.6872	29.2609	2.98704	58	17.1678	26.5888	47.2979	0	22.7636	19.7151	58	0	0	0	0	0	0	YES	NO	NO	NO
chr2	43150001	43200000	Intergenic	-235845	kynureninase (L-kynurenine hydrolase)	70789	Kynu	30.4663	8.5839	26.0541	28.0176	23.2805	9.96258	59	4.29195	44.8686	18.9192	137.566	51.4113	59.8368	59	0	0	0	0	0	0.105177	YES	NO	NO	NO
chr2	44650001	44700000	intron (NM_172662, intron 3 of 10)	42142	glycosyltransferase-like domain containing 1	227835	Gtdc1	33.236	34.3356	18.7589	25.6828	28.0033	7.26456	60	0	18.2798	23.649	0	10.4822	12.3007	60	0	0	0	0	0.488714	0	YES	NO	NO	NO
chr2	45750001	45800000	Intergenic	222875	RIKEN cDNA 1700019E08 gene	69405	1700019E08Rik	30.4663	17.1678	37.5179	42.0265	31.7946	10.8498	61	4.29195	16.618	23.649	37.5179	20.5192	13.872	61	0	0	0.089721	0.128614	0.244357	0	YES	NO	NO	NO
chr2	46050001	46100000	Intergenic	522875	RIKEN cDNA 1700019E08 gene	69405	1700019E08Rik	44.3146	42.9195	28.1384	44.3613	39.9334	7.89176	62	0	6.64719	14.1894	25.0119	11.4621	10.7331	62	0	0	0	0	0	0	YES	NO	NO	NO
chr2	46100001	46150000	Intergenic	572875	RIKEN cDNA 1700019E08 gene	69405	1700019E08Rik	30.4663	25.7517	22.9276	32.6872	27.9582	4.42832	63	4.29195	270.873	9.45958	12.506	74.2826	131.104	63	0	0	0	0	0	0	YES	NO	NO	NO
chr2	47000001	47050000	Intergenic	1472875	RIKEN cDNA 1700019E08 gene	69405	1700019E08Rik	27.6966	25.7517	27.0963	18.6784	24.8058	4.16504	64	4.29195	16.618	9.45958	87.5417	29.4778	39.0378	64	0	0	0	0	0.488714	0	YES	NO	NO	NO
chr2	47450001	47500000	Intergenic	-1194629	activin receptor IIA	11480	Acvr2a	27.6966	25.7517	17.7168	25.6828	24.212	4.42962	65	0	8.30899	33.1085	37.5179	19.7339	18.3948	65	0	0	0.029907	0	0	0.420708	YES	NO	NO	NO
chr2	47900001	47950000	Intergenic	-744629	activin receptor IIA	11480	Acvr2a	41.545	51.5034	30.2227	18.6784	35.4874	14.1829	66	4.29195	16.618	9.45958	562.768	148.284	276.369	66	0	0	0	0	0	0.105177	YES	NO	NO	NO
chr2	48900001	48950000	intron (NM_029924, intron 2 of 16)	119972	methyl-CpG binding domain protein 5	109241	Mbd5	30.4663	25.7517	26.0541	30.3524	28.1561	2.60515	67	0	16.618	28.3788	0	11.2492	13.8484	67	0	0	0	0	0.977429	0	YES	NO	NO	NO
chr2	53150001	53200000	Intergenic	123882	ADP-ribosylation factor-like 6 interacting protein 6	65103	Arl6ip6	47.0843	30.0437	25.0119	25.6828	31.9557	10.3295	68	8.5839	18.2798	127.704	37.5179	48.0215	54.4658	68	0	0	0.059814	0	0	0.105177	YES	NO	NO	NO
chr2	53450001	53500000	Intergenic	423882	ADP-ribosylation factor-like 6 interacting protein 6	65103	Arl6ip6	27.6966	21.4598	32.3071	25.6828	26.7866	4.50545	69	0	176.151	18.9192	25.0119	55.0204	81.4526	69	0	0	0	0	0	18.6163	YES	NO	NO	NO
chr2	53850001	53900000	Intergenic	62963	reprimo, TP53 dependent G2 arrest mediator candidate	67874	Rprm	47.0843	25.7517	28.1384	25.6828	31.6643	10.3432	70	42.9195	13.2944	18.9192	12.506	21.9098	14.2946	70	0	0	0.029907	0	0.488714	0	YES	NO	NO	NO
chr2	54700001	54750000	intron (NM_173030, intron 7 of 12)	436202	UDP-N-acetyl-alpha-D-galactosamine:polypeptide N-acetylgalactosaminyltransferase 13	271786	Galnt13	36.0056	25.7517	34.3914	16.3436	28.1231	9.0518	71	21.4598	9.97079	23.649	12.506	16.8964	6.67486	71	0	0	0	0	0.244357	0	YES	NO	NO	NO
chr2	55050001	55100000	Intergenic	-214567	potassium inwardly-rectifying channel, subfamily J, member 3	16519	Kcnj3	16.618	42.9195	36.4757	39.6916	33.9262	11.8349	72	0	1.6618	14.1894	0	3.96279	6.86258	72	0	0	0	0	0	0	YES	NO	NO	NO
chr2	55450001	55500000	Intergenic	185433	potassium inwardly-rectifying channel, subfamily J, member 3	16519	Kcnj3	30.4663	30.0437	34.3914	23.348	29.5623	4.58208	73	0	8.30899	4.72979	37.5179	12.6392	16.9313	73	0	0	0	0	0	0	YES	NO	NO	NO
chr2	55650001	55700000	Intergenic	385433	potassium inwardly-rectifying channel, subfamily J, member 3	16519	Kcnj3	22.1573	25.7517	25.0119	32.6872	26.402	4.46754	74	4.29195	16.618	33.1085	25.0119	19.7576	12.3139	74	0	0	0	0	0	0.105177	YES	NO	NO	NO
chr2	56050001	56100000	Intergenic	-563222	microRNA mir-195b	102465169	Mir195b	22.1573	42.9195	25.0119	32.6872	30.694	9.28434	75	17.1678	19.9416	14.1894	37.5179	22.2042	10.4759	75	0	0	0.029907	0	0.977429	0	YES	NO	NO	NO
chr2	56450001	56500000	Intergenic	-163222	microRNA mir-195b	102465169	Mir195b	5.53933	25.7517	29.1806	25.6828	21.5386	10.7905	76	0	98.0461	9.45958	225.107	83.1533	104.432	76	0	0	0	0	0.488714	0	YES	NO	NO	NO
chr2	61850001	61900000	Intergenic	-9572	solute carrier family 4, sodium bicarbonate cotransporter-like, member 10	94229	Slc4a10	13.8483	34.3356	26.0541	46.6961	30.2335	13.8297	77	17.1678	16.618	70.9469	0	26.1832	30.8875	77	0	0	0	0	1.22179	0	YES	NO	NO	NO
chr2	63450001	63500000	Intergenic	-452656	potassium voltage-gated channel, subfamily H (eag-related), member 7	170738	Kcnh7	30.4663	42.9195	37.5179	37.3568	37.0651	5.10256	78	8.5839	26.5888	14.1894	12.506	15.467	7.77755	78	0	0	0.029907	0.0643072	0.244357	0	YES	NO	NO	NO
chr2	64550001	64600000	Intergenic	285823	growth factor receptor bound protein 14	50915	Grb14	30.4663	12.8759	25.0119	39.6916	27.0114	11.2032	79	0	6.64719	42.5681	25.0119	18.5568	19.1869	79	0	0	0.029907	0	0	0.210354	YES	NO	NO	NO
chr2	68500001	68550000	intron (NM_183113, intron 7 of 28)	29059	RIKEN cDNA 4932414N04 gene	75721	4932414N04Rik	36.0056	21.4598	35.4336	37.3568	32.5639	7.44658	80	0	8.30899	326.356	25.0119	89.9191	157.967	80	0	0	0	0	0	0.105177	YES	NO	NO	NO
chr2	77400001	77450000	intron (NM_178723, intron 3 of 9)	-67277	zinc finger protein 385B	241494	Zfp385b	22.1573	42.9195	27.0963	42.0265	33.5499	10.5053	81	0	23.2652	47.2979	0	17.6408	22.6095	81	0	0	0	0	0	0	YES	NO	NO	NO
chr2	81050001	81100000	Intergenic	595579	nucleoporin 35	69482	Nup35	47.0843	21.4598	45.8552	35.022	37.3553	11.9026	82	68.6712	207.725	18.9192	0	73.8288	93.8447	82	0	0	0	0	0.244357	0	YES	NO	NO	NO
chr2	81400001	81450000	Intergenic	-468815	zinc finger protein 804A	241514	Zfp804a	30.4663	30.0437	39.6022	18.6784	29.6976	8.56805	83	12.8759	33.236	184.462	0	57.6434	85.6457	83	0	0	0.089721	0	0	0.105177	YES	NO	NO	NO
chr2	81550001	81600000	Intergenic	-318815	zinc finger protein 804A	241514	Zfp804a	19.3876	25.7517	29.1806	28.0176	25.5844	4.36963	84	4.29195	56.5011	4.72979	0	16.3807	26.8319	84	0	0	0	0	0.244357	0	YES	NO	NO	NO
chr2	82700001	82750000	Intergenic	-759735	zinc finger CCCH-type containing 15	69082	Zc3h15	30.4663	42.9195	27.0963	60.7049	40.2967	15.2125	85	17.1678	16.618	47.2979	25.0119	26.5239	14.3702	85	0	0	0.029907	0	1.22179	0.105177	YES	NO	NO	NO
chr2	82850001	82900000	Intergenic	-609735	zinc finger CCCH-type containing 15	69082	Zc3h15	33.236	38.6276	21.8854	37.3568	32.7765	7.61667	86	8.5839	13.2944	4.72979	125.06	37.9169	58.2006	86	0	0	0	0.0643072	1.22179	0.105177	YES	NO	NO	NO
chr2	83350001	83400000	Intergenic	-109735	zinc finger CCCH-type containing 15	69082	Zc3h15	60.9326	42.9195	48.9817	35.022	46.964	10.9264	87	0	24.927	85.1363	37.5179	36.8953	35.7402	87	0	0	0	0	0	0	YES	NO	NO	NO
chr2	83950001	84000000	Intergenic	-193617	zinc finger SWIM-type containing 2	71861	Zswim2	22.1573	42.9195	25.0119	30.3524	30.1103	9.19017	88	8.5839	127.958	85.1363	12.506	58.5461	58.1407	88	0	0	0	0	0.244357	0.946594	YES	NO	NO	NO
chr2	84000001	84050000	Intergenic	240423	calcitonin receptor-like	54598	Calcrl	60.9326	60.0873	66.6985	65.3745	63.2732	3.25454	89	8.5839	16.618	61.4873	12.506	24.7988	24.678	89	0	0	0	0	0.244357	1.05177	YES	NO	NO	NO
chr2	85450001	85500000	Intergenic	13476	olfactory receptor 1002	258566	Olfr1002	27.6966	25.7517	20.8433	44.3613	29.6632	10.2142	90	0	8.30899	14.1894	12.506	8.75108	6.33643	90	0	0	0	0	0	0.105177	YES	NO	NO	NO
chr2	86600001	86650000	promoter-TSS (NM_146366)	-889	olfactory receptor 1093	258363	Olfr1093	44.3146	25.7517	16.6746	28.0176	28.6896	11.5121	91	21.4598	3.3236	4.72979	112.554	35.5167	52.0145	91	0	0	0	0	1.22179	0	YES	NO	NO	NO
chr2	87500001	87550000	Intergenic	9104	olfactory receptor 1136	258653	Olfr1136	19.3876	34.3356	29.1806	35.022	29.4815	7.21656	92	8.5839	8.30899	23.649	50.0239	22.6414	19.6116	92	0	0	0	0	0	0	YES	NO	NO	NO
chr2	89350001	89400000	Intergenic	-6435	olfactory receptor 1243	258971	Olfr1243	30.4663	17.1678	41.6865	39.6916	32.2531	11.1815	93	12.8759	16.618	23.649	25.0119	19.5387	5.76699	93	0	0	0	0	0.244357	0.105177	YES	NO	NO	NO
chr2	89500001	89550000	Intergenic	-16959	olfactory receptor 1251	259145	Olfr1251	27.6966	38.6276	26.0541	11.674	26.0131	11.069	94	12.8759	3.3236	4.72979	50.0239	17.7383	21.9318	94	0	0	0	0	0	0	YES	NO	NO	NO
chr2	94250001	94300000	intron (NM_007466, intron 1 of 13)	3304	apoptosis inhibitor 5	11800	Api5	30.4663	34.3356	20.8433	32.6872	29.5831	6.03839	95	51.5034	8.30899	4.72979	37.5179	25.515	22.7122	95	0	0	0	0	0.244357	0	YES	NO	NO	NO
chr2	94450001	94500000	Intergenic	-196696	apoptosis inhibitor 5	11800	Api5	38.7753	42.9195	51.066	63.0397	48.9501	10.6909	96	25.7517	9.97079	33.1085	0	17.2078	14.9924	96	0	0	0.029907	0	0.244357	0	YES	NO	NO	NO
chr2	94900001	94950000	Intergenic	-646696	apoptosis inhibitor 5	11800	Api5	38.7753	55.7954	37.5179	53.7005	46.4473	9.63654	97	51.5034	0	4.72979	37.5179	23.4378	25.0682	97	0	0	0	0	0	0	YES	NO	NO	NO
chr2	95100001	95150000	Intergenic	-846696	apoptosis inhibitor 5	11800	Api5	47.0843	77.2551	54.1925	37.3568	53.9722	16.9868	98	8.5839	16.618	52.0277	112.554	47.4458	47.3309	98	0	0	0	0	1.95486	0.105177	YES	NO	NO	NO
chr2	97050001	97100000	intron (NM_001289742, intron 5 of 7)	-232814	leucine rich repeat containing 4C	241568	Lrrc4c	22.1573	51.5034	33.3492	39.6916	36.6754	12.2584	99	4.29195	6.64719	28.3788	37.5179	19.2089	16.326	99	0	0	0	0	1.22179	0	YES	NO	NO	NO
chr2	97500001	97550000	Intergenic	217186	leucine rich repeat containing 4C	241568	Lrrc4c	38.7753	42.9195	37.5179	30.3524	37.3913	5.22934	100	4.29195	16.618	4.72979	12.506	9.53642	6.04359	100	0	0	0	0	0.488714	0	YES	NO	NO	NO
chr2	97850001	97900000	Intergenic	567186	leucine rich repeat containing 4C	241568	Lrrc4c	13.8483	30.0437	29.1806	25.6828	24.6888	7.46893	101	4.29195	13.2944	430.411	25.0119	118.252	208.279	101	0	0	0	0.0643072	0.488714	0.946594	YES	NO	NO	NO
chr2	97950001	98000000	Intergenic	667186	leucine rich repeat containing 4C	241568	Lrrc4c	58.1629	47.2115	59.4033	58.3701	55.7869	5.74268	102	128.759	13.2944	47.2979	0	47.3377	57.8191	102	0	0	0	0	0.244357	0	YES	NO	NO	NO
chr2	98250001	98300000	Intergenic	967186	leucine rich repeat containing 4C	241568	Lrrc4c	30.4663	30.0437	36.4757	35.022	33.0019	3.23156	103	21.4598	19.9416	33.1085	75.0358	37.3864	25.7796	103	0	0	0	0	0	0	YES	NO	NO	NO
chr2	98550001	98600000	Intergenic	1267186	leucine rich repeat containing 4C	241568	Lrrc4c	30.4663	38.6276	51.066	35.022	38.7955	8.83569	104	12.8759	8.30899	42.5681	75.0358	34.6972	30.8851	104	0	0	0	0	0.977429	0.420708	YES	NO	NO	NO
chr2	99500001	99550000	Intergenic	-1939905	recombination activating gene 2	19374	Rag2	22.1573	25.7517	39.6022	37.3568	31.217	8.56265	105	21.4598	11.6326	14.1894	12.506	14.9469	4.46967	105	0	0	0	0	0.488714	0	YES	NO	NO	NO
chr2	99750001	99800000	Intergenic	-1689905	recombination activating gene 2	19374	Rag2	33.236	12.8759	25.0119	35.022	26.5364	10.0966	106	8.5839	6.64719	75.6767	50.0239	35.2329	33.5747	106	0	0	0	0	0	0	YES	NO	NO	NO
chr2	99850001	99900000	Intergenic	-1589905	recombination activating gene 2	19374	Rag2	24.927	42.9195	46.8974	30.3524	36.2741	10.3415	107	4.29195	230.99	122.975	12.506	92.6906	106.908	107	0	0	0	0	0	0	YES	NO	NO	NO
chr2	100650001	100700000	Intergenic	-789905	recombination activating gene 2	19374	Rag2	16.618	25.7517	26.0541	28.0176	24.1104	5.09492	108	0	9.97079	28.3788	312.649	87.7497	150.393	108	0	0	0	0	0.244357	0	YES	NO	NO	NO
chr2	100750001	100800000	Intergenic	-689905	recombination activating gene 2	19374	Rag2	52.6236	25.7517	30.2227	32.6872	35.3213	11.8867	109	0	21.6034	28.3788	50.0239	25.0015	20.6086	109	0	0	0	0	0.488714	0	YES	NO	NO	NO
chr2	101150001	101200000	Intergenic	-289905	recombination activating gene 2	19374	Rag2	27.6966	17.1678	25.0119	25.6828	23.8898	4.62426	110	0	11.6326	14.1894	25.0119	12.7085	10.267	110	0	0	0	0	0	0	YES	NO	NO	NO
chr2	104750001	104800000	intron (NM_177600, intron 6 of 17)	48519	coiled-coil domain containing 73	211936	Ccdc73	30.4663	34.3356	33.3492	28.0176	31.5422	2.86639	111	0	334.021	4.72979	75.0358	103.447	157.499	111	0	0	0	0	2.44357	0	YES	NO	NO	NO
chr2	107550001	107600000	Intergenic	444254	potassium voltage-gated channel, shaker-related subfamily, member 4	16492	Kcna4	38.7753	38.6276	25.0119	42.0265	36.1103	7.56337	112	0	29.9124	18.9192	12.506	15.3344	12.4968	112	0	0	0	0	0	0	YES	NO	NO	NO
chr2	107750001	107800000	Intergenic	644254	potassium voltage-gated channel, shaker-related subfamily, member 4	16492	Kcna4	36.0056	51.5034	42.7287	46.6961	44.2335	6.55434	113	8.5839	9.97079	52.0277	12.506	20.7721	20.9003	113	0	0	0	0	0.244357	0	YES	NO	NO	NO
chr2	107800001	107850000	Intergenic	694254	potassium voltage-gated channel, shaker-related subfamily, member 4	16492	Kcna4	27.6966	25.7517	29.1806	21.0132	25.9105	3.55398	114	8.5839	350.639	14.1894	25.0119	99.6062	167.494	114	0	0	0	0.0643072	0	0	YES	NO	NO	NO
chr2	108150001	108200000	Intergenic	943447	methyltransferase like 15	76894	Mettl15	44.3146	34.3356	41.6865	25.6828	36.5049	8.35991	115	4.29195	8.30899	9.45958	12.506	8.64162	3.39767	115	0	0	0	0	1.46614	0.315531	YES	NO	NO	NO
chr2	110050001	110100000	Intergenic	70882	butyrobetaine (gamma), 2-oxoglutarate dioxygenase 1 (gamma-butyrobetaine hydroxylase)	170442	Bbox1	47.0843	25.7517	18.7589	25.6828	29.3194	12.2891	116	0	14.9562	468.249	0	120.801	231.739	116	0	0	0	0	0	0.420708	YES	NO	NO	NO
chr2	110850001	110900000	Intergenic	-84599	anoctamin 3	228432	Ano3	36.0056	47.2115	45.8552	23.348	38.1051	11.0328	117	8.5839	16.618	28.3788	0	13.3952	12.0758	117	0	0	0	0	0.733071	0	YES	NO	NO	NO
chr2	123350001	123400000	Intergenic	-540705	sema domain, transmembrane domain (TM), and cytoplasmic domain, (semaphorin) 6D	214968	Sema6d	44.3146	25.7517	25.0119	30.3524	31.3577	8.95523	118	0	6.64719	23.649	25.0119	13.827	12.4406	118	0	0	0.029907	0	0	0	YES	NO	NO	NO
chr2	131400001	131450000	Intergenic	-36979	adrenergic receptor, alpha 1d	11550	Adra1d	30.4663	25.7517	19.8011	28.0176	26.0092	4.56458	119	4.29195	68.1337	9.45958	0	20.4713	32.0094	119	0	0	0	0	0	0	YES	NO	NO	NO
chr2	133750001	133800000	Intergenic	397105	bone morphogenetic protein 2	12156	Bmp2	16.618	25.7517	31.2649	25.6828	24.8294	6.06691	120	12.8759	9.97079	113.515	12.506	37.2169	50.8818	120	0	0	0	0	0.244357	0	YES	NO	NO	NO
chr2	136750001	136800000	intron (NM_001038641, intron 2 of 7)	49913	SLX4 interacting protein	74243	Slx4ip	19.3876	60.0873	44.813	28.0176	38.0764	18.0768	121	8.5839	31.5742	18.9192	50.0239	27.2753	17.8435	121	0	0	0	0	0	0	YES	NO	NO	NO
chr2	137150001	137200000	Intergenic	-232744	jagged 1	16449	Jag1	44.3146	34.3356	40.6444	39.6916	39.7466	4.12127	122	0	21.6034	33.1085	12.506	16.8045	14.0205	122	0	0	0	0	0.733071	0	YES	NO	NO	NO
chr2	139200001	139250000	Intergenic	-94656	serine palmitoyltransferase, long chain base subunit 3	228677	Sptlc3	41.545	30.0437	29.1806	23.348	31.0293	7.61512	123	8.5839	14.9562	9.45958	12.506	11.3764	2.91907	123	0	0	0	0	0.977429	0	YES	NO	NO	NO
chr2	139250001	139300000	Intergenic	-44656	serine palmitoyltransferase, long chain base subunit 3	228677	Sptlc3	47.0843	47.2115	40.6444	21.0132	38.9883	12.3695	124	0	36.5596	47.2979	12.506	24.0909	21.6688	124	0	0	0	0	0.244357	0	YES	NO	NO	NO
chr2	139700001	139750000	intron (NM_001159641, intron 10 of 12)	167541	taspase, threonine aspartase 1	75812	Tasp1	30.4663	25.7517	25.0119	18.6784	24.9771	4.84444	125	0	8.30899	37.8383	62.5298	27.1693	28.6244	125	0	0	0	0	6.59764	0.105177	YES	NO	NO	NO
chr2	146950001	147000000	Intergenic	-34819	NK2 homeobox 2, opposite strand	100313531	Nkx2-2os	27.6966	34.3356	20.8433	37.3568	30.0581	7.34979	126	4.29195	8.30899	18.9192	12.506	11.0065	6.25088	126	0	0	0	0	0	0	YES	NO	NO	NO
chr2	148750001	148800000	Intergenic	-73796	cystatin C	13010	Cst3	38.7753	30.0437	37.5179	21.0132	31.8375	8.18092	127	0	1.6618	56.7575	25.0119	20.8578	26.5178	127	0	0	0	0	0.244357	0	YES	NO	NO	NO
chr2	150200001	150250000	Intergenic	-36499	RIKEN cDNA 3300002I08 gene	69277	3300002I08Rik	27.6966	25.7517	31.2649	28.0176	28.1827	2.2857	128	4.29195	8.30899	37.8383	37.5179	21.9893	18.1904	128	0	0	0.029907	0	0.244357	0	YES	NO	NO	NO
chr2	150300001	150350000	Intergenic	-14201	zinc finger protein 345	545471	Zfp345	24.927	51.5034	25.0119	30.3524	32.9487	12.6275	129	8.5839	8.30899	9.45958	0	6.58812	4.4194	129	0	0	0	0	0.488714	0	YES	NO	NO	NO
chr2	150950001	151000000	Intergenic	51019	predicted gene 14151	433486	Gm14151	44.3146	42.9195	26.0541	21.0132	33.5754	11.7901	130	12.8759	21.6034	9.45958	12.506	14.1112	5.22408	130	0	0	0	0	0	0.105177	YES	NO	NO	NO
chr2	151250001	151300000	Intergenic	26887	RIKEN cDNA 4921509C19 gene	381393	4921509C19Rik	44.3146	25.7517	47.9395	53.7005	42.9266	12.0846	131	0	16.618	208.111	387.685	153.103	182.687	131	0	0	0.029907	0	0.488714	0.946594	YES	NO	NO	NO
chr2	161950001	162000000	intron (NM_001291149, intron 6 of 30)	-241549	protein tyrosine phosphatase, receptor type T, opposite strand	77645	Ptprtos	33.236	25.7517	22.9276	46.6961	32.1528	10.6263	132	0	16.618	14.1894	37.5179	17.0813	15.4704	132	0	0	0	0	0	0	YES	NO	NO	NO
chr2	6150001	6200000	intron (NR_040333, intron 2 of 6)	-40960	enoyl Coenzyme A hydratase domain containing 3	67856	Echdc3	11.0787	4.29195	2.08433	11.674	7.28224	4.81873	133	266.101	28.2506	179.732	25.0119	124.774	118.691	133	0	0	0	0	0.244357	0	NO	YES	NO	NO
chr2	7700001	7750000	Intergenic	-407175	CUGBP, Elav-like family member 2	14007	Celf2	19.3876	17.1678	20.8433	16.3436	18.4356	2.05645	134	0	44.8686	52.0277	25.0119	30.477	23.3114	134	0	0	0	0	0	0	NO	YES	NO	NO
chr2	10800001	10850000	Intergenic	-269009	protein kinase C, theta	18761	Prkcq	22.1573	21.4598	19.8011	28.0176	22.859	3.57829	135	682.42	11.6326	28.3788	62.5298	196.24	324.811	135	0	0	0	0	0	0	NO	YES	NO	NO
chr2	11300001	11350000	Intergenic	-4873	RIKEN cDNA 8030442B05 gene	77543	8030442B05Rik	16.618	4.29195	7.29515	14.0088	10.5535	5.73123	136	0	146.238	785.145	50.0239	245.352	364.943	136	0	0	0.029907	0.128614	0	0	NO	YES	NO	NO
chr2	11550001	11600000	intron (NM_008367, intron 1 of 7)	10581	interleukin 2 receptor, alpha chain	16184	Il2ra	19.3876	21.4598	12.506	21.0132	18.5916	4.15368	137	339.064	31.5742	42.5681	25.0119	109.555	153.178	137	0	0	0	0	0.977429	0	NO	YES	NO	NO
chr2	12050001	12100000	intron (NM_001001309, intron 25 of 29)	-147873	RIKEN cDNA E030013I19 gene	338535	E030013I19Rik	19.3876	17.1678	17.7168	23.348	19.4051	2.79302	138	72.9632	79.7663	425.681	12.506	147.729	187.751	138	0	0	0	0	0	0	NO	YES	NO	NO
chr2	15800001	15850000	Intergenic	-452931	plexin domain containing 2	67448	Plxdc2	19.3876	21.4598	12.506	11.674	16.2568	4.89706	139	0	86.4135	33.1085	912.935	258.114	437.996	139	0	0	0	0	0.488714	0	NO	YES	NO	NO
chr2	19150001	19200000	intron (NM_001081083, intron 7 of 19)	54255	armadillo repeat containing 3	70882	Armc3	11.0787	4.29195	13.5481	18.6784	11.8993	5.9783	140	30.0437	49.8539	236.49	12.506	82.2233	103.97	140	0	0	0	0	0	0	NO	YES	NO	NO
chr2	23650001	23700000	Intergenic	229899	histamine N-methyltransferase	140483	Hnmt	22.1573	17.1678	28.1384	28.0176	23.8703	5.26862	141	17.1678	28.2506	42.5681	25.0119	28.2496	10.6193	141	0	0	0	0	0	0	NO	YES	NO	NO
chr2	23800001	23850000	Intergenic	79899	histamine N-methyltransferase	140483	Hnmt	19.3876	21.4598	27.0963	9.33921	19.3207	7.40876	142	81.5471	9.97079	56.7575	87.5417	58.9543	35.2698	142	0	0	0.029907	0.0643072	0	0	NO	YES	NO	NO
chr2	24700001	24750000	intron (NM_001012518, intron 4 of 26)	50129	euchromatic histone methyltransferase 1	77683	Ehmt1	5.53933	8.5839	5.21082	9.33921	7.16831	2.09778	143	137.342	3.3236	122.975	37.5179	75.2896	65.1414	143	0	0	0	0	0	0	NO	YES	NO	NO
chr2	26600001	26650000	Intergenic	95515	ABO blood group (transferase A, alpha 1-3-N-acetylgalactosaminyltransferase, transferase B, alpha 1-3-galactosyltransferase)	80908	Abo	16.618	21.4598	15.6325	32.6872	21.5994	7.81833	144	0	196.092	28.3788	25.0119	62.3707	90.042	144	0	0	0	0	0.244357	0	NO	YES	NO	NO
chr2	28250001	28300000	Intergenic	-28461	protein phosphatase 1, regulatory subunit 26	241289	Ppp1r26	13.8483	8.5839	8.33731	14.0088	11.1946	3.15921	145	103.007	9.97079	80.4065	25.0119	54.599	44.2584	145	0	0	0	0.0643072	0	0.210354	NO	YES	NO	NO
chr2	36450001	36500000	Intergenic	-20561	olfactory receptor 345	258947	Olfr345	19.3876	12.8759	31.2649	21.0132	21.1354	7.61351	146	0	59.8247	42.5681	100.048	50.6101	41.453	146	0	0	0.029907	0	1.7105	0	NO	YES	NO	NO
chr2	38500001	38550000	Intergenic	-25574	proteasome (prosome, macropain) subunit, beta type 7	19177	Psmb7	13.8483	0	3.12649	2.3348	4.8274	6.15865	147	8.5839	69.7955	33.1085	162.578	68.5164	67.5642	147	0	0	0	0	0	0	NO	YES	NO	NO
chr2	38600001	38650000	intron (NM_010264, intron 3 of 10)	15035	nuclear receptor subfamily 6, group A, member 1	14536	Nr6a1	27.6966	17.1678	5.21082	25.6828	18.9395	10.227	148	0	66.4719	33.1085	75.0358	43.6541	34.2654	148	0	0	0	0	0	0	NO	YES	NO	NO
chr2	40750001	40800000	intron (NM_053011, intron 46 of 90)	1528088	microRNA mir-6336	102465171	Mir6336	13.8483	25.7517	11.4638	21.0132	18.0193	6.56062	149	72.9632	33.236	28.3788	12.506	36.771	25.7008	149	0	0	0	0	0.977429	0	NO	YES	NO	NO
chr2	47350001	47400000	Intergenic	-1294629	activin receptor IIA	11480	Acvr2a	19.3876	25.7517	19.8011	18.6784	20.9047	3.26441	150	77.2551	26.5888	37.8383	23273.6	5853.82	11613.2	150	0	0	0	0.707379	0.733071	0.631063	NO	YES	NO	NO
chr2	48350001	48400000	Intergenic	-294629	activin receptor IIA	11480	Acvr2a	2.76966	4.29195	3.12649	11.674	5.46553	4.18972	151	37833.5	9.97079	56.7575	100.048	9500.08	18889	151	0	0	0	0	0.244357	0	NO	YES	NO	NO
chr2	48600001	48650000	Intergenic	-44629	activin receptor IIA	11480	Acvr2a	0	8.5839	7.29515	11.674	6.88827	4.94612	152	0	136.267	52.0277	25.0119	53.3268	59.2349	152	0	0	0	0	0	0	NO	YES	NO	NO
chr2	49900001	49950000	intron (NM_177139, intron 1 of 4)	3051	LY6/PLAUR domain containing 6	320343	Lypd6	16.618	21.4598	11.4638	9.33921	14.7202	5.43392	153	244.641	23.2652	37.8383	375.179	170.231	169.968	153	0	0	0.029907	0	0.733071	0	NO	YES	NO	NO
chr2	51450001	51500000	Intergenic	-8031	taste receptor, type 2, member 134	387511	Tas2r134	19.3876	21.4598	30.2227	28.0176	24.7719	5.17065	154	68.6712	9.97079	85.1363	50.0239	53.4505	32.3413	154	0	0	0	0	0.488714	0	NO	YES	NO	NO
chr2	52600001	52650000	Intergenic	-23817	signal transducing adaptor molecule (SH3 domain and ITAM motif) 2	56324	Stam2	11.0787	0	11.4638	21.0132	10.8889	8.5914	155	47.2115	51.5157	52.0277	12.506	40.8152	18.996	155	0	0	0	0	0.488714	0	NO	YES	NO	NO
chr2	53350001	53400000	Intergenic	323882	ADP-ribosylation factor-like 6 interacting protein 6	65103	Arl6ip6	19.3876	30.0437	22.9276	11.674	21.0082	7.6393	156	141.634	4.98539	198.651	50.0239	98.8237	87.5316	156	0	0	0	0	0	0	NO	YES	NO	NO
chr2	53650001	53700000	Intergenic	262963	reprimo, TP53 dependent G2 arrest mediator candidate	67874	Rprm	24.927	21.4598	13.5481	32.6872	23.1555	7.94081	157	0	179.474	439.871	25.0119	161.089	202.092	157	0	0	0	0	0.488714	0	NO	YES	NO	NO
chr2	55600001	55650000	Intergenic	335433	potassium inwardly-rectifying channel, subfamily J, member 3	16519	Kcnj3	27.6966	4.29195	13.5481	11.674	14.3027	9.7825	158	4.29195	64.8101	28.3788	37.5179	33.7497	25.0037	158	0	0	0	0	0.733071	0	NO	YES	NO	NO
chr2	58750001	58800000	intron (NM_001001178, intron 11 of 14)	167405	uridine phosphorylase 2	76654	Upp2	19.3876	8.5839	17.7168	21.0132	16.6754	5.55967	159	107.299	28.2506	42.5681	287.637	116.439	119.201	159	0	0	0.029907	0	0	0	NO	YES	NO	NO
chr2	61400001	61450000	intron (NM_011529, intron 1 of 7)	-6154	TRAF family member-associated Nf-kappa B activator	21353	Tank	0	0	3.12649	16.3436	4.86753	7.7914	160	25.7517	3.3236	66.2171	2651.26	686.639	1310.01	160	0	0	0	0	0	0	NO	YES	NO	NO
chr2	62500001	62550000	intron (NM_145523, intron 5 of 7)	22616	grancalcin	227960	Gca	8.30899	25.7517	8.33731	16.3436	14.6854	8.28995	161	25.7517	28.2506	9.45958	25.0119	22.1184	8.55224	161	0	0	0	0	0	0	NO	YES	NO	NO
chr2	63900001	63950000	intron (NM_001267847, intron 1 of 3)	11095	fidgetin	60344	Fign	8.30899	12.8759	4.16865	11.674	9.25688	3.90419	162	330.48	3.3236	42.5681	300.143	169.129	170.008	162	0	0	0	0	0	0	NO	YES	NO	NO
chr2	63950001	64000000	Intergenic	-38905	fidgetin	60344	Fign	30.4663	8.5839	23.9698	18.6784	20.4246	9.24942	163	326.188	14.9562	28.3788	25.0119	98.6338	151.81	163	0	0	0	0	0	0	NO	YES	NO	NO
chr2	64850001	64900000	Intergenic	-14177	growth factor receptor bound protein 14	50915	Grb14	16.618	17.1678	13.5481	9.33921	14.1683	3.59178	164	0	1831.3	1002.72	75.0358	727.263	865.85	164	0	0	0	0	0	0	NO	YES	NO	NO
chr2	65550001	65600000	intron (NM_001099298, intron 21 of 25)	66498	sodium channel, voltage-gated, type II, alpha 1	110876	Scn2a1	22.1573	21.4598	18.7589	14.0088	19.0962	3.69468	165	0	29.9124	33.1085	25.0119	22.0082	15.0452	165	0	0	0	0	0.733071	0	NO	YES	NO	NO
chr2	66900001	66950000	Intergenic	-86891	predicted gene 1322	383709	Gm1322	19.3876	38.6276	31.2649	23.348	28.157	8.55023	166	25.7517	41.545	0	362.673	107.492	170.98	166	0	0	0	0	0	0	NO	YES	NO	NO
chr2	70600001	70650000	exon (NM_172664, exon 2 of 20)	38537	tousled-like kinase 1	228012	Tlk1	8.30899	4.29195	5.21082	4.66961	5.62034	1.83167	167	42.9195	71.4573	47.2979	450.215	152.972	198.558	167	0	0	0	0	0	0	NO	YES	NO	NO
chr2	74400001	74450000	Intergenic	-7995	limb and neural patterns	69605	Lnp	16.618	25.7517	14.5903	9.33921	16.5748	6.84372	168	742.507	48.1921	9.45958	50.0239	212.546	353.803	168	0	0	0	0	1.46614	0	NO	YES	NO	NO
chr2	75100001	75150000	Intergenic	157236	RIKEN cDNA 9430019J16 gene	77269	9430019J16Rik	11.0787	8.5839	5.21082	7.00441	7.96945	2.48905	169	12.8759	83.0899	624.333	25.0119	186.328	293.607	169	0	0	0	0	0	0	NO	YES	NO	NO
chr2	79000001	79050000	Intergenic	-70583	integrin alpha 4	16401	Itga4	5.53933	4.29195	7.29515	14.0088	7.78381	4.32898	170	0	329.036	37.8383	37.5179	101.098	152.993	170	0	0	0	0	0	0	NO	YES	NO	NO
chr2	82450001	82500000	Intergenic	581185	zinc finger protein 804A	241514	Zfp804a	13.8483	8.5839	7.29515	16.3436	11.5177	4.28791	171	8.5839	33.236	33.1085	25.0119	24.9851	11.5912	171	0	0	0	0	0	0	NO	YES	NO	NO
chr2	82750001	82800000	Intergenic	-709735	zinc finger CCCH-type containing 15	69082	Zc3h15	16.618	17.1678	29.1806	32.6872	23.9134	8.23508	172	30.0437	54.8393	28.3788	37.5179	37.6949	12.1009	172	0	0	0	0.0643072	0	1.89319	NO	YES	NO	NO
chr2	85200001	85250000	Intergenic	15688	olfactory receptor 992	258865	Olfr992	36.0056	17.1678	30.2227	23.348	26.6861	8.18743	173	12.8759	1214.77	33.1085	37.5179	324.569	593.567	173	0	0	0	0	1.95486	0.105177	NO	YES	NO	NO
chr2	86500001	86550000	Intergenic	6130	olfactory receptor 1087	258843	Olfr1087	2.76966	4.29195	8.33731	16.3436	7.93564	6.07781	174	30.0437	506.848	9.45958	87.5417	158.473	234.589	174	0	0	0	0	0	0	NO	YES	NO	NO
chr2	87850001	87900000	exon (NM_054090, exon 1 of 1)	294	olfactory receptor 73	117004	Olfr73	47.0843	21.4598	44.813	21.0132	33.5926	14.2988	175	8.5839	28.2506	28.3788	50.0239	28.8093	16.9275	175	0	0	0.029907	0.0643072	0.488714	0	NO	YES	NO	NO
chr2	90650001	90700000	Intergenic	-12312	mitochondrial carrier homolog 2 (C. elegans)	56428	Mtch2	8.30899	17.1678	8.33731	16.3436	12.5394	4.88017	176	38.6276	6.64719	212.841	25.0119	70.7818	95.6081	176	0	0	0	0	0	0	NO	YES	NO	NO
chr2	90850001	90900000	promoter-TSS (NM_009023)	-784	receptor-associated protein of the synapse	19400	Rapsn	0	4.29195	7.29515	9.33921	5.23158	4.05723	177	38.6276	29.9124	193.921	0	65.6153	87.1223	177	0	0	0	0	0	0	NO	YES	NO	NO
chr2	94550001	94600000	Intergenic	-296696	apoptosis inhibitor 5	11800	Api5	19.3876	21.4598	15.6325	30.3524	21.7081	6.24725	178	4.29195	122.973	75.6767	37.5179	60.1149	51.056	178	0	0	0	0	0	0	NO	YES	NO	NO
chr2	95350001	95400000	Intergenic	-783326	leucine rich repeat containing 4C	241568	Lrrc4c	13.8483	30.0437	14.5903	21.0132	19.8739	7.50436	179	0	33.236	70.9469	62.5298	41.6782	32.1444	179	0	0	0.029907	0	0.977429	0	NO	YES	NO	NO
chr2	95450001	95500000	Intergenic	-683326	leucine rich repeat containing 4C	241568	Lrrc4c	22.1573	17.1678	16.6746	25.6828	20.4206	4.29419	180	47.2115	21.6034	42.5681	25.0119	34.0987	12.6804	180	0	0	0	0	0	0	NO	YES	NO	NO
chr2	96400001	96450000	intron (NM_001289742, intron 2 of 7)	266674	leucine rich repeat containing 4C	241568	Lrrc4c	27.6966	17.1678	19.8011	14.0088	19.6686	5.85247	181	8.5839	46.5303	33.1085	25.0119	28.3087	15.864	181	0	0	0	0	0	0.210354	NO	YES	NO	NO
chr2	96750001	96800000	intron (NM_001289742, intron 3 of 7)	-532814	leucine rich repeat containing 4C	241568	Lrrc4c	5.53933	17.1678	16.6746	11.674	12.7639	5.41819	182	51.5034	9.97079	42.5681	50.0239	38.5165	19.4281	182	0	0	0	0	0	0	NO	YES	NO	NO
chr2	97600001	97650000	Intergenic	317186	leucine rich repeat containing 4C	241568	Lrrc4c	27.6966	17.1678	30.2227	16.3436	22.8577	7.12899	183	4.29195	78.1045	52.0277	25.0119	39.859	32.126	183	0	0	0	0	1.22179	0	NO	YES	NO	NO
chr2	97900001	97950000	Intergenic	617186	leucine rich repeat containing 4C	241568	Lrrc4c	16.618	21.4598	17.7168	18.6784	18.6182	2.07296	184	0	28.2506	28.3788	150.072	51.6752	66.9418	184	0	0	0	0	0.488714	0	NO	YES	NO	NO
chr2	102000001	102050000	intron (NM_178886, intron 1 of 5)	1617	low density lipoprotein receptor class A domain containing 3	241576	Ldlrad3	19.3876	12.8759	6.25298	18.6784	14.2987	6.10566	185	55.7954	201.078	1286.5	0	385.844	606.392	185	0	0	0	0	0	0	NO	YES	NO	NO
chr2	103100001	103150000	intron (NM_007914, intron 1 of 8)	18353	ets homologous factor	13661	Ehf	5.53933	8.5839	3.12649	4.66961	5.47983	2.29735	186	30.0437	34.8978	94.5958	0	39.8843	39.6056	186	0	0	0	0	0	0	NO	YES	NO	NO
chr2	103900001	103950000	3' UTR (NM_181858, exon 4 of 4)	-10958	CD59a antigen	12509	Cd59a	11.0787	17.1678	14.5903	9.33921	13.044	3.51116	187	0	34.8978	61.4873	25.0119	30.3492	25.4285	187	0	0	0	0	0.488714	0	NO	YES	NO	NO
chr2	106400001	106450000	Intergenic	-61740	predicted gene 14015	329483	Gm14015	11.0787	12.8759	10.4216	11.674	11.5125	1.04292	188	858.39	1.6618	47.2979	25.0119	233.09	417.283	188	0	0	0	0	0	0.105177	NO	YES	NO	NO
chr2	115250001	115300000	Intergenic	62937	RIKEN cDNA 3110099E03 gene	100043232	3110099E03Rik	19.3876	4.29195	4.16865	7.00441	8.71316	7.23565	189	0	38.2214	307.436	37.5179	95.7939	142.22	189	0	0	0	0	0	0	NO	YES	NO	NO
chr2	115800001	115850000	intron (NM_010825, intron 8 of 11)	65357	Meis homeobox 2	17536	Meis2	5.53933	4.29195	4.16865	18.6784	8.16959	7.03319	190	30.0437	28.2506	127.704	0	46.4997	55.8577	190	0	0	0	0	0	0	NO	YES	NO	NO
chr2	122700001	122750000	Intergenic	117265	sulfide quinone reductase-like (yeast)	59010	Sqrdl	36.0056	38.6276	22.9276	23.348	30.2272	8.25759	191	42.9195	4.98539	42.5681	25.0119	28.8712	17.9851	191	0	0	0.029907	0	0	0	NO	YES	NO	NO
chr2	122850001	122900000	Intergenic	267265	sulfide quinone reductase-like (yeast)	59010	Sqrdl	2.76966	8.5839	3.12649	18.6784	8.28962	7.41938	192	8.5839	29.9124	165.543	25.0119	57.2627	72.7607	192	0	0	0	0	0	0	NO	YES	NO	NO
chr2	123550001	123600000	Intergenic	-340705	sema domain, transmembrane domain (TM), and cytoplasmic domain, (semaphorin) 6D	214968	Sema6d	19.3876	21.4598	15.6325	9.33921	16.4548	5.32162	193	0	94.7225	37.8383	62.5298	48.7727	39.9957	193	0	0	0	0	0	0	NO	YES	NO	NO
chr2	124250001	124300000	intron (NM_001290997, intron 4 of 20)	-161032	sema domain, transmembrane domain (TM), and cytoplasmic domain, (semaphorin) 6D	214968	Sema6d	0	17.1678	6.25298	23.348	11.6922	10.5219	194	0	29.9124	33.1085	337.661	100.17	159.028	194	0	0	0	0	0	0	NO	YES	NO	NO
chr2	124800001	124850000	Intergenic	-68863	solute carrier family 24, member 5	317750	Slc24a5	22.1573	17.1678	9.37947	18.6784	16.8458	5.39816	195	4.29195	184.46	75.6767	37.5179	75.4865	78.2846	195	0	0	0	0	0.244357	0	NO	YES	NO	NO
chr2	126350001	126400000	Intergenic	-3760	solute carrier family 27 (fatty acid transporter), member 2	26458	Slc27a2	13.8483	8.5839	4.16865	11.674	9.56872	4.19832	196	4.29195	64.8101	16261	37.5179	4091.91	8112.78	196	0	0	0	0	0.244357	0	NO	YES	NO	NO
chr2	129800001	129850000	Intergenic	-13076	transglutaminase 3, E polypeptide	21818	Tgm3	16.618	34.3356	5.21082	28.0176	21.0455	12.8527	197	8.5839	34.8978	28.3788	25.0119	24.2181	11.2016	197	0	0	0.029907	0	0	0	NO	YES	NO	NO
chr2	132800001	132850000	Intergenic	-53228	fermitin family homolog 1 (Drosophila)	241639	Fermt1	24.927	12.8759	23.9698	18.6784	20.1128	5.55227	198	0	59.8247	28.3788	25.0119	28.3039	24.5324	198	0	0	0	0	0.977429	0.210354	NO	YES	NO	NO
chr2	133850001	133900000	Intergenic	497105	bone morphogenetic protein 2	12156	Bmp2	5.53933	8.5839	11.4638	11.674	9.31526	2.88516	199	12.8759	29.9124	33.1085	87.5417	40.8596	32.3637	199	0	0	0	0	0.244357	0	NO	YES	NO	NO
chr2	134400001	134450000	intron (NM_029148, intron 7 of 7)	44857	thioredoxin-related transmembrane protein 4	52837	Tmx4	13.8483	4.29195	18.7589	14.0088	12.727	6.06726	200	0	89.7371	37.8383	25.0119	38.1468	37.8125	200	0	0	0	0	0.977429	0	NO	YES	NO	NO
chr2	140250001	140300000	intron (NM_001013802, intron 2 of 18)	53829	MACRO domain containing 2	72899	Macrod2	5.53933	21.4598	18.7589	11.674	14.358	7.18276	201	25.7517	56.5011	66.2171	0	37.1175	30.1629	201	0	0	0	0	0.488714	0	NO	YES	NO	NO
chr2	140550001	140600000	intron (NM_001013802, intron 3 of 18)	-77788	fibronectin leucine rich transmembrane protein 3	71436	Flrt3	13.8483	21.4598	32.3071	9.33921	19.2386	10.0461	202	25.7517	16.618	141.894	50.0239	58.5718	57.3088	202	0	0	0	0	0	0	NO	YES	NO	NO
chr2	141400001	141450000	intron (NM_001013802, intron 6 of 18)	-927788	fibronectin leucine rich transmembrane protein 3	71436	Flrt3	13.8483	17.1678	4.16865	18.6784	13.4658	6.51817	203	30.0437	79.7663	288.517	37.5179	108.961	121.689	203	0	0	0	0	0.244357	0	NO	YES	NO	NO
chr2	141700001	141750000	intron (NM_001013802, intron 8 of 18)	1002200	kinesin family member 16B	16558	Kif16b	22.1573	30.0437	11.4638	14.0088	19.4184	8.4249	204	4.29195	103.031	122.975	1338.14	392.109	632.817	204	0	0	0	0.0643072	0.244357	0	NO	YES	NO	NO
chr2	142550001	142600000	intron (NM_001081133, intron 15 of 25)	152200	kinesin family member 16B	16558	Kif16b	13.8483	4.29195	4.16865	9.33921	7.91203	4.633	205	4188.94	38.2214	3140.58	12.506	1845.06	2144.38	205	0	0	0	0	0	0	NO	YES	NO	NO
chr2	144850001	144900000	Intergenic	-193347	solute carrier family 24 (sodium/potassium/calcium exchanger), member 3	94249	Slc24a3	11.0787	12.8759	20.8433	23.348	17.0365	5.97589	206	133.05	33.236	203.381	0	92.4169	93.1082	206	0	0	0	0	0	0.631063	NO	YES	NO	NO
chr2	146500001	146550000	Intergenic	156333	RIKEN cDNA 4933406D12 gene	74065	4933406D12Rik	8.30899	4.29195	4.16865	9.33921	6.5272	2.68584	207	0	44.8686	66.2171	37.5179	37.1509	27.5967	207	0	0	0	0	0.244357	0	NO	YES	NO	NO
chr2	147100001	147150000	intron (NR_030769, intron 3 of 5)	63529	expressed sequence AI646519	99041	AI646519	19.3876	0	6.25298	11.674	9.32866	8.22937	208	55.7954	39.8832	14.1894	212.601	80.6173	89.6435	208	0	0	0	0	0.488714	0	NO	YES	NO	NO
chr2	149050001	149100000	Intergenic	-155985	cystatin 10 (chondrocytes)	58214	Cst10	19.3876	21.4598	20.8433	16.3436	19.5086	2.28182	209	72.9632	39.8832	28.3788	12.506	38.4328	25.6108	209	0	0	0	0	0	0	NO	YES	NO	NO
chr2	150100001	150150000	Intergenic	41747	predicted gene 14124	100216455	Gm14124	16.618	8.5839	17.7168	9.33921	13.0645	4.7688	210	0	26.5888	37.8383	1763.34	456.942	871.077	210	0	0	0	0	0.244357	0	NO	YES	NO	NO
chr2	154200001	154250000	intron (NM_009228, intron 2 of 7)	8820	syntrophin, acidic 1	20648	Snta1	2.76966	0	10.4216	16.3436	7.38373	7.42333	211	236.057	49.8539	0	150.072	108.996	105.214	211	0	0	0	0	0	0	NO	YES	NO	NO
chr2	156650001	156700000	intron (NM_173396, intron 2 of 2)	9257	TGFB-induced factor homeobox 2	228839	Tgif2	0	4.29195	3.12649	11.674	4.77311	4.94462	212	0	31.5742	293.247	37.5179	90.5848	136.108	212	0	0	0	0	0	0	NO	YES	NO	NO
chr2	157900001	157950000	Intergenic	-7467	RIKEN cDNA 2010009K17 gene	72340	2010009K17Rik	5.53933	17.1678	8.33731	16.3436	11.847	5.79181	213	17.1678	34.8978	75.6767	62.5298	47.568	26.4491	213	0	0	0	0	0	0	NO	YES	NO	NO
chr2	160350001	160400000	Intergenic	-96633	topoisomerase (DNA) I	21969	Top1	8.30899	38.6276	7.29515	9.33921	15.8927	15.1795	214	30.0437	9.97079	85.1363	25.0119	37.5407	32.8563	214	0	0	0	0	0	0	NO	YES	NO	NO
chr2	162250001	162300000	intron (NM_001291149, intron 1 of 30)	58451	protein tyrosine phosphatase, receptor type T, opposite strand	77645	Ptprtos	11.0787	21.4598	13.5481	9.33921	13.8564	5.35496	215	0	58.1629	28.3788	112.554	49.7738	48.1209	215	0	0	0	0	0	0	NO	YES	NO	NO
chr2	165400001	165450000	intron (NM_001271963, intron 1 of 15)	4472	eyes absent 2 homolog (Drosophila)	14049	Eya2	11.0787	8.5839	6.25298	37.3568	15.8181	14.4937	216	30.0437	21.6034	47.2979	25.0119	30.9892	11.4118	216	0	0	0	0	0	0	NO	YES	NO	NO
chr2	167200001	167250000	Intergenic	-22221	solute carrier family 9 (sodium/hydrogen exchanger), member 8	77031	Slc9a8	13.8483	4.29195	12.506	11.674	10.5801	4.28671	217	0	96.3843	108.785	25.0119	57.5454	53.2412	217	0	0	0.029907	0	0	0	NO	YES	NO	NO
chr2	167800001	167850000	intron (NM_001080708, intron 3 of 21)	11093	family with sequence similarity 65, member C	69553	Fam65c	13.8483	12.8759	11.4638	18.6784	14.2166	3.13151	218	85.839	3.3236	28.3788	37.5179	38.7648	34.5518	218	0	0	0	0	0	0	NO	YES	NO	NO
chr2	169000001	169050000	Intergenic	221231	RIKEN cDNA 1700017J07 gene	75508	1700017J07Rik	2.76966	0	4.16865	4.66961	2.90198	2.09507	219	47.2115	122.973	14.1894	25.0119	52.3465	49.0497	219	0	0	0	0	0	0	NO	YES	NO	NO
chr2	169300001	169350000	Intergenic	-134146	teashirt zinc finger family member 2	228911	Tshz2	2.76966	12.8759	5.21082	21.0132	10.4674	8.24423	220	90.131	9.97079	33.1085	37.5179	42.682	33.8612	220	0	0	0	0	0	0	NO	YES	NO	NO
chr2	169800001	169850000	Intergenic	71171	RIKEN cDNA A630075F10 gene	100043910	A630075F10Rik	16.618	4.29195	10.4216	16.3436	11.9188	5.833	221	34.3356	1118.39	23.649	50.0239	306.6	541.302	221	0	0	0	0	0	0	NO	YES	NO	NO
chr2	170200001	170250000	intron (NM_029815, intron 4 of 12)	28345	breast carcinoma amplified sequence 1	76960	Bcas1	13.8483	4.29195	8.33731	21.0132	11.8727	7.24383	222	51.5034	68.1337	0	62.5298	45.5417	31.1372	222	0	0	0.179442	0	0.488714	14.4093	NO	YES	NO	NO
chr2	170850001	170900000	Intergenic	317693	docking protein 5	76829	Dok5	13.8483	8.5839	9.37947	16.3436	12.0388	3.68846	223	25.7517	13.2944	42.5681	75.0358	39.1625	26.7551	223	0	0	0	0	0	0.210354	NO	YES	NO	NO
chr2	176050001	176100000	intron (NR_040256, intron 3 of 4)	22171	predicted gene 14432	668030	Gm14432	11.0787	8.5839	7.29515	11.674	9.65793	2.06715	224	0	34.8978	42.5681	62.5298	34.9989	26.0779	224	0	0	0	0	0	0	NO	YES	NO	NO
chr2	15350001	15400000	Intergenic	398011	ADP-ribosylation factor-like 5B	75869	Arl5b	8.30899	4.29195	12.506	11.674	9.19523	3.73867	225	8.5839	1.6618	4.72979	25.0119	9.99685	10.4029	225	0	76.3126	15.3423	35.4332	27.368	24.7166	NO	NO	YES	YES
chr2	20950001	21000000	Intergenic	84499	predicted gene 13375	433408	Gm13375	5.53933	4.29195	2.08433	16.3436	7.06481	6.34868	226	0	3.3236	4.72979	12.506	5.13984	5.29606	226	0	15.8985	24.9424	30.9961	56.2021	29.6599	NO	NO	YES	YES
chr2	24050001	24100000	intron (NM_019450, intron 4 of 5)	4063	interleukin 1 family, member 6	54448	Il1f6	13.8483	17.1678	30.2227	23.348	21.1467	7.21846	227	4.29195	9.97079	85.1363	25.0119	31.1027	37.0679	227	0	27.0274	20.3368	27.6521	45.6948	35.5499	NO	NO	YES	YES
chr2	37150001	37200000	Intergenic	-12269	olfactory receptor 368	258371	Olfr368	22.1573	8.5839	36.4757	32.6872	24.976	12.4947	228	0	6.64719	241.219	37.5179	71.3461	114.422	228	0	78.6974	14.5647	36.3335	23.947	25.0321	NO	NO	YES	YES
chr2	46200001	46250000	Intergenic	672875	RIKEN cDNA 1700019E08 gene	69405	1700019E08Rik	13.8483	8.5839	8.33731	16.3436	11.7783	3.96534	229	0	33.236	18.9192	12.506	16.1653	13.8287	229	0	18.2832	9.89922	26.173	43.9843	33.5515	NO	NO	YES	YES
chr2	88200001	88250000	Intergenic	-6406	olfactory receptor 1178	258203	Olfr1178	27.6966	12.8759	14.5903	23.348	19.6277	7.06898	230	4.29195	6.64719	33.1085	12.506	14.1384	13.1098	230	0	20.668	25.3013	16.5269	54.0029	34.7084	NO	NO	YES	YES
chr2	107400001	107450000	Intergenic	294254	potassium voltage-gated channel, shaker-related subfamily, member 4	16492	Kcna4	11.0787	4.29195	10.4216	18.6784	11.1177	5.89467	231	12.8759	14.9562	0	0	6.95801	8.07918	231	0	16.6934	20.3667	31.3819	52.0481	33.1308	NO	NO	YES	YES
chr2	142000001	142050000	intron (NM_001013802, intron 9 of 18)	702200	kinesin family member 16B	16558	Kif16b	24.927	25.7517	13.5481	14.0088	19.5589	6.6858	232	0	4.98539	14.1894	0	4.79369	6.69016	232	0	19.0782	23.1181	33.697	58.6457	33.1308	NO	NO	YES	YES
chr2	172550001	172600000	Intergenic	190822	bone morphogenetic protein 7	12162	Bmp7	8.30899	12.8759	7.29515	14.0088	10.6222	3.31503	233	0	6.64719	23.649	0	7.57404	11.1653	233	0	19.8731	13.518	37.2338	52.0481	30.3962	NO	NO	YES	YES
chr2	6450001	6500000	exon (NM_010160, exon 11 of 12)	201218	USP6 N-terminal like	98910	Usp6nl	2.76966	17.1678	5.21082	9.33921	8.62187	6.30955	234	0	1.6618	4.72979	0	1.5979	2.23005	234	0	0	0.089721	106.814	0	0.210354	NO	NO	YES	NO
chr2	30100001	30150000	intron (NM_001281829, intron 2 of 11)	2661	phytanoyl-CoA dioxygenase domain containing 1	227696	Phyhd1	13.8483	8.5839	6.25298	9.33921	9.5061	3.17889	235	0	8.30899	9.45958	0	4.44214	5.15081	235	0	0.794923	154.32	1.41476	0.488714	0.631063	NO	NO	YES	NO
chr2	59550001	59600000	intron (NM_001290659, intron 3 of 25)	90174	tetratricopeptide repeat, ankyrin repeat and coiled-coil containing 1	66860	Tanc1	11.0787	17.1678	9.37947	4.66961	10.5739	5.16468	236	4.29195	0	9.45958	187.589	50.3352	91.5845	236	0	0.794923	58.0196	0.707379	0.244357	0.210354	NO	NO	YES	NO
chr2	67350001	67400000	Intergenic	90941	xin actin-binding repeat containing 2	241431	Xirp2	8.30899	4.29195	2.08433	9.33921	6.00612	3.40253	237	8.5839	56.5011	4.72979	312.649	95.616	146.593	237	0	1.58985	0.269163	254.978	0.488714	0.631063	NO	NO	YES	NO
chr2	167100001	167150000	3' UTR (NM_019835, exon 9 of 9)	49678	UDP-Gal:betaGlcNAc beta 1,4-galactosyltransferase, polypeptide 5	56336	B4galt5	5.53933	12.8759	11.4638	28.0176	14.4742	9.57207	238	0	23.2652	14.1894	50.0239	21.8696	21.0703	238	0	23.8477	11.1553	30.6745	21.5034	14.5144	NO	NO	YES	NO
chr2	167450001	167500000	intron (NM_145538, intron 2 of 5)	12044	transmembrane protein 189	407243	Tmem189	19.3876	34.3356	5.21082	16.3436	18.8194	12.0055	239	0	3.3236	9.45958	75.0358	21.9547	35.6036	239	0	0	36.7856	34.4686	0.244357	0.315531	NO	NO	YES	NO
chr2	8450001	8500000	Intergenic	-636142	RIKEN cDNA 1700061F12 gene	73438	1700061F12Rik	8.30899	17.1678	14.5903	14.0088	13.519	3.73477	240	12.8759	186.121	9.45958	25.0119	58.3672	85.4305	240	0	19.8731	9.74968	14.855	54.4916	32.7101	NO	NO	NO	YES
chr2	15300001	15350000	Intergenic	348011	ADP-ribosylation factor-like 5B	75869	Arl5b	8.30899	8.5839	19.8011	21.0132	14.4268	6.92414	241	12.8759	9.97079	33.1085	175.083	57.7597	78.89	241	0	0	0	0	0	52.273	NO	NO	NO	YES
chr2	26850001	26900000	intron (NM_029862, intron 5 of 5)	8518	solute carrier family 2 (facilitated glucose transporter), member 6	227659	Slc2a6	8.30899	12.8759	8.33731	16.3436	11.4664	3.89591	242	0	14.9562	4.72979	50.0239	17.4275	22.6096	242	0	14.3086	23.7162	18.2632	51.5594	32.079	NO	NO	NO	YES
chr2	30750001	30800000	Intergenic	-16183	prostaglandin E synthase	64292	Ptges	13.8483	0	12.506	4.66961	7.75597	6.56658	243	0	14.9562	85.1363	0	25.0231	40.6909	243	0	0	0	0	0.244357	79.4087	NO	NO	NO	YES
chr2	31750001	31800000	intron (NM_011836, intron 13 of 27)	-30823	allograft inflammatory factor 1-like	108897	Aif1l	16.618	12.8759	10.4216	9.33921	12.3137	3.22854	244	0	3.3236	9.45958	12.506	6.32229	5.68753	244	0	0	0	0	0.244357	29.5548	NO	NO	NO	YES
chr2	32600001	32650000	intron (NM_001290564, intron 8 of 14)	5859	tetratricopeptide repeat domain 16	338348	Ttc16	2.76966	8.5839	1.04216	18.6784	7.76854	7.95662	245	0	6.64719	9.45958	0	4.02669	4.78929	245	0	0	0	0	0.488714	47.4349	NO	NO	NO	YES
chr2	34100001	34150000	intron (NM_001290576, intron 2 of 7)	102565	pre B cell leukemia homeobox 3	18516	Pbx3	5.53933	4.29195	6.25298	2.3348	4.60477	1.71664	246	0	1.6618	4.72979	0	1.5979	2.23005	246	0	0	0	0	0	26.8202	NO	NO	NO	YES
chr2	39200001	39250000	Intergenic	-143142	protein phosphatase 6, catalytic subunit	67857	Ppp6c	16.618	4.29195	17.7168	25.6828	16.0774	8.83442	247	12.8759	21.6034	4.72979	50.0239	22.3082	19.7199	247	0	11.9238	13.5479	18.7134	55.7134	31.1324	NO	NO	NO	YES
chr2	44950001	45000000	Intergenic	-6201	zinc finger E-box binding homeobox 2	24136	Zeb2	16.618	17.1678	7.29515	16.3436	14.3561	4.71978	248	8.5839	11.6326	4.72979	25.0119	12.4896	8.8131	248	0	0	0	0	0	89.7161	NO	NO	NO	YES
chr2	50500001	50550000	Intergenic	-240204	heat shock protein 90 alpha (cytosolic), class B member 1 pseudogene	227885	Gm13498	11.0787	12.8759	8.33731	14.0088	11.5752	2.47283	249	17.1678	11.6326	0	12.506	10.3266	7.30059	249	0	22.2578	9.15154	15.0479	47.6496	32.1842	NO	NO	NO	YES
chr2	52800001	52850000	intron (NM_172409, intron 1 of 26)	108098	formin-like 2	71409	Fmnl2	8.30899	0	6.25298	14.0088	7.1427	5.78255	250	0	6.64719	14.1894	12.506	8.33563	6.42888	250	0	0	0	0	0	28.8185	NO	NO	NO	YES
chr2	55700001	55750000	Intergenic	435433	potassium inwardly-rectifying channel, subfamily J, member 3	16519	Kcnj3	13.8483	17.1678	23.9698	14.0088	17.2487	4.73423	251	0	0	18.9192	0	4.72979	9.45958	251	0	19.0782	22.6396	19.4208	51.5594	31.7635	NO	NO	NO	YES
chr2	60300001	60350000	intron (NM_008867, intron 10 of 29)	66365	phospholipase A2 receptor 1	18779	Pla2r1	16.618	8.5839	12.506	23.348	15.264	6.30913	252	287.561	8.30899	18.9192	37.5179	88.0767	133.536	252	0	0	0	0	0	28.1875	NO	NO	NO	YES
chr2	63650001	63700000	Intergenic	261095	fidgetin	60344	Fign	11.0787	8.5839	11.4638	9.33921	10.1164	1.37768	253	261.809	3.3236	4.72979	25.0119	73.7186	125.785	253	0	19.0782	9.4207	16.3983	54.4916	31.9738	NO	NO	NO	YES
chr2	66650001	66700000	Intergenic	-52033	sodium channel, voltage-gated, type VII, alpha	20272	Scn7a	2.76966	12.8759	11.4638	23.348	12.6143	8.43647	254	0	21.6034	0	0	5.40084	10.8017	254	0	18.2832	9.63005	13.9547	50.8263	31.1324	NO	NO	NO	YES
chr2	68050001	68100000	intron (NM_016866, intron 16 of 17)	132271	UDP-Gal:betaGlcNAc beta 1,3-galactosyltransferase, polypeptide 1	26877	B3galt1	5.53933	12.8759	3.12649	14.0088	8.88762	5.37073	255	8.5839	8.30899	23.649	12.506	13.262	7.18511	255	0	0	0	0	0	29.1341	NO	NO	NO	YES
chr2	68900001	68950000	intron (NM_172856, intron 8 of 9)	-48857	nitric oxide synthase trafficker	329416	Nostrin	11.0787	8.5839	12.506	9.33921	10.3769	1.76229	256	4.29195	3.3236	4.72979	0	3.08633	2.1398	256	0	0	0	0	0.244357	25.2425	NO	NO	NO	YES
chr2	69400001	69450000	promoter-TSS (NM_001081088)	-876	low density lipoprotein receptor-related protein 2	14725	Lrp2	2.76966	8.5839	6.25298	11.674	7.32014	3.75939	257	4.29195	8.30899	0	0	3.15024	3.99016	257	0	0	0	0.0643072	0.244357	74.6757	NO	NO	NO	YES
chr2	71750001	71800000	Intergenic	-44272	Rap guanine nucleotide exchange factor (GEF) 4	56508	Rapgef4	5.53933	12.8759	15.6325	11.674	11.4304	4.26265	258	4.29195	1.6618	9.45958	25.0119	10.1063	10.4517	258	0	17.4883	10.1684	13.6974	48.6271	28.2926	NO	NO	NO	YES
chr2	94400001	94450000	Intergenic	-146696	apoptosis inhibitor 5	11800	Api5	13.8483	25.7517	20.8433	23.348	20.9478	5.13979	259	4.29195	9.97079	0	25.0119	9.81867	10.9211	259	0	18.2832	19.29	16.0768	47.894	31.0272	NO	NO	NO	YES
chr2	99350001	99400000	Intergenic	2067186	leucine rich repeat containing 4C	241568	Lrrc4c	11.0787	34.3356	19.8011	28.0176	23.3083	10.0936	260	0	1.6618	9.45958	12.506	5.90684	6.02997	260	0	22.2578	10.7964	13.7617	54.9804	33.1308	NO	NO	NO	YES
chr2	100950001	101000000	Intergenic	-489905	recombination activating gene 2	19374	Rag2	22.1573	12.8759	18.7589	18.6784	18.1176	3.85232	261	4.29195	6.64719	9.45958	50.0239	17.6056	21.7151	261	0	21.4629	17.1666	18.9063	54.2473	32.079	NO	NO	NO	YES
chr2	108500001	108550000	Intergenic	593447	methyltransferase like 15	76894	Mettl15	5.53933	8.5839	6.25298	11.674	8.01256	2.7656	262	145.926	1.6618	0	0	36.897	72.6904	262	0	0	0.119628	0	0.244357	257.474	NO	NO	NO	YES
chr2	115350001	115400000	Intergenic	-32452	cDNA sequence BC052040	399568	BC052040	5.53933	17.1678	11.4638	11.674	11.4612	4.74971	263	4.29195	3.3236	4.72979	0	3.08633	2.1398	263	0	0.794923	0.089721	0.192921	2226.09	0.210354	NO	NO	NO	YES
chr2	117600001	117650000	Intergenic	-22664	RIKEN cDNA 4930412B13 gene	73938	4930412B13Rik	8.30899	8.5839	12.506	9.33921	9.68452	1.93074	264	17.1678	14.9562	9.45958	50.0239	22.9019	18.3695	264	0	0	0	0	0	104.967	NO	NO	NO	YES
chr2	120250001	120300000	intron (NM_172672, intron 18 of 23)	-14329	calpain 3	12335	Capn3	11.0787	8.5839	7.29515	11.674	9.65793	2.06715	265	0	6.64719	212.841	12.506	57.9984	103.354	265	0	0	0	0	0.244357	26.8202	NO	NO	NO	YES
chr2	120600001	120650000	intron (NM_001024856, intron 4 of 15)	51154	tau tubulin kinase 2	140810	Ttbk2	16.618	21.4598	17.7168	21.0132	19.2019	2.39868	266	0	43.2068	0	0	10.8017	21.6034	266	0	6.35938	5.71224	6.17349	45.2061	27.2409	NO	NO	NO	YES
chr2	138650001	138700000	Intergenic	29335	microRNA 1952	100316816	Mir1952	8.30899	17.1678	19.8011	18.6784	15.9891	5.2325	267	8.5839	26.5888	33.1085	0	17.0703	15.3974	267	0	64.3888	15.2825	23.5364	21.2591	26.5046	NO	NO	NO	YES
chr2	142700001	142750000	intron (NM_001081133, intron 1 of 25)	2200	kinesin family member 16B	16558	Kif16b	11.0787	4.29195	3.12649	9.33921	6.95908	3.84873	268	0	6.64719	4.72979	0	2.84425	3.37625	268	0	0	0	0	0	31.2376	NO	NO	NO	YES
chr2	153400001	153450000	Intergenic	33517	COMM domain containing 7	99311	Commd7	16.618	17.1678	6.25298	4.66961	11.1771	6.63541	269	0	9.97079	4.72979	0	3.67515	4.75257	269	0	0	0	0.0643072	1.7105	27.1357	NO	NO	NO	YES
chr2	154950001	155000000	intron (NM_008395, intron 2 of 24)	15783	itchy, E3 ubiquitin protein ligase	16396	Itch	13.8483	4.29195	23.9698	4.66961	11.6949	9.29996	270	0	11.6326	9.45958	0	5.27304	6.15307	270	0	15.8985	24.1349	16.9128	52.5368	33.7618	NO	NO	NO	YES
chr2	155850001	155900000	intron (NM_001136556, intron 6 of 44)	3683	fer-1-like 4 (C. elegans)	74562	Fer1l4	11.0787	17.1678	8.33731	4.66961	10.3133	5.27022	271	8.5839	16.618	28.3788	62.5298	29.0276	23.7681	271	0	0	0.059814	0	0.244357	42.4915	NO	NO	NO	YES
chr2	157050001	157100000	intron (NM_001039557, intron 8 of 24)	-29834	ribophorin II	20014	Rpn2	16.618	12.8759	5.21082	16.3436	12.7621	5.31444	272	17.1678	4.98539	4.72979	0	6.72075	7.33223	272	0	0	0	0.0643072	0	29.4496	NO	NO	NO	YES
chr2	157400001	157450000	Intergenic	-32903	bladder cancer associated protein homolog (human)	53619	Blcap	22.1573	21.4598	8.33731	14.0088	16.4908	6.5686	273	0	29.9124	14.1894	0	11.0254	14.2577	273	0	15.8985	24.6135	19.2278	48.1384	37.8638	NO	NO	NO	YES
chr2	162900001	162950000	Intergenic	-9663	gametocyte specific factor 1-like	68236	Gtsf1l	2.76966	8.5839	6.25298	11.674	7.32014	3.75939	274	0	9.97079	4.72979	0	3.67515	4.75257	274	0	0	0	0.0643072	0	42.176	NO	NO	NO	YES
chr2	165600001	165650000	intron (NM_001291158, intron 17 of 23)	58673	zinc finger, MYND-type containing 8	228880	Zmynd8	13.8483	4.29195	5.21082	14.0088	9.33998	5.31212	275	0	6.64719	0	12.506	4.78829	6.02421	275	0	0	0	0	0.488714	29.9755	NO	NO	NO	YES
chr2	167700001	167750000	Intergenic	-32827	protein tyrosine phosphatase, non-receptor type 1	19246	Ptpn1	11.0787	21.4598	8.33731	11.674	13.1374	5.73534	276	0	169.503	118.245	0	71.9371	85.6611	276	0	0	0	0	0	43.5433	NO	NO	NO	YES
chr2	171450001	171500000	Intergenic	313299	RIKEN cDNA 1700028P15 gene	75655	1700028P15Rik	16.618	8.5839	14.5903	14.0088	13.4502	3.4316	277	0	1.6618	33.1085	62.5298	24.325	29.6765	277	0	0	0.029907	0	0	31.448	NO	NO	NO	YES
chr2	172500001	172550000	Intergenic	148509	transcription factor AP-2, gamma	21420	Tfap2c	5.53933	30.0437	8.33731	11.674	13.8986	11.0517	278	0	4.98539	23.649	0	7.15859	11.242	278	0	1.58985	0	0.0643072	0.488714	198.89	NO	NO	NO	YES
chr2	179350001	179400000	intron (NM_009867, intron 2 of 15)	197817	cadherin 4	12561	Cdh4	11.0787	12.8759	7.29515	11.674	10.7309	2.4094	279	4.29195	11.6326	4.72979	12.506	8.29007	4.38204	279	0	0	0.029907	0.0643072	0.488714	72.8877	NO	NO	NO	YES
chr2	181100001	181150000	TTS (NM_027656)	6045	Slc2a4 regulator, pseudogene	329584	Slc2a4rg-ps	5.53933	12.8759	5.21082	18.6784	10.5761	6.45734	280	0	1.6618	0	0	0.41545	0.830899	280	0	0	0	0	0	28.6082	NO	NO	NO	YES
chr2	87600001	87650000	Intergenic	2307	olfactory receptor 152	258640	Olfr152	27.6966	30.0437	25.0119	16.3436	24.774	5.9844	281	8.5839	8.30899	47.2979	12.506	19.1742	18.8469	281	12.8415	69.1583	26.049	21.6072	27.8567	20.194	YES	NO	YES	YES
chr2	173800001	173850000	Intergenic	-77552	syntaxin 16	228960	Stx16	5.53933	17.1678	6.25298	2.3348	7.82373	6.45822	282	339.064	109.679	33.1085	25.0119	126.716	146.615	282	12.8415	0.794923	0.418698	2425.79	6.842	6.73133	NO	YES	YES	NO
chr2	62700001	62750000	intron (NM_133207, intron 2 of 15)	222616	grancalcin	227960	Gca	22.1573	12.8759	23.9698	16.3436	18.8366	5.13556	283	8.5839	31.5742	89.866	87.5417	54.3915	40.7282	283	12.8415	0	0	0	0	0	NO	YES	NO	NO
chr2	48300001	48350000	Intergenic	-344629	activin receptor IIA	11480	Acvr2a	22.1573	4.29195	12.506	4.66961	10.9062	8.40218	284	0	9.97079	18.9192	12.506	10.349	7.86013	284	12.8415	65.1837	14.5348	35.3046	23.2139	26.2943	NO	NO	YES	YES
chr2	74200001	74250000	Intergenic	-79226	RIKEN cDNA 4930441J16 gene	73962	4930441J16Rik	16.618	4.29195	5.21082	2.3348	7.11389	6.44858	285	4.29195	1.6618	14.1894	0	5.03578	6.35307	285	12.8415	71.5431	14.9834	25.0155	21.9921	31.3428	NO	NO	YES	YES
chr2	160450001	160500000	intron (NM_009408, intron 2 of 20)	3367	topoisomerase (DNA) I	21969	Top1	11.0787	8.5839	16.6746	14.0088	12.5865	3.51331	286	0	106.355	9.45958	0	28.9537	51.7933	286	12.8415	76.3126	25.9294	35.8191	22.9696	27.4512	NO	NO	YES	YES
chr2	163600001	163650000	Intergenic	-21570	WNT1 inducible signaling pathway protein 2	22403	Wisp2	22.1573	4.29195	11.4638	11.674	12.3968	7.35638	287	0	902.356	14.1894	25.0119	235.389	444.763	287	12.8415	89.8263	25.1518	25.7872	17.5937	25.558	NO	NO	YES	YES
chr2	70100001	70150000	exon (NM_177376, exon 25 of 35)	-187980	trans-acting transcription factor 5	64406	Sp5	5.53933	0	14.5903	16.3436	9.11831	7.70498	288	4.29195	1.6618	9.45958	25.0119	10.1063	10.4517	288	12.8415	78.6974	15.432	37.0409	21.9921	22.0872	NO	NO	YES	NO
chr2	86150001	86200000	Intergenic	-1489	olfactory receptor 1054	259021	Olfr1054	11.0787	12.8759	8.33731	4.66961	9.24036	3.57321	289	0	6.64719	510.818	12.506	132.493	252.268	289	12.8415	70.7481	14.2058	35.8834	19.0599	24.0856	NO	NO	YES	NO
chr2	104950001	105000000	intron (NM_144783, intron 3 of 9)	8314	Wilms tumor 1 homolog	22431	Wt1	8.30899	4.29195	4.16865	9.33921	6.5272	2.68584	290	72.9632	19.9416	4.72979	425.203	130.709	198.495	290	12.8415	1.58985	306.248	4.11566	1.95486	1.15695	NO	NO	YES	NO
chr2	143700001	143750000	Intergenic	-16067	destrin	56431	Dstn	13.8483	8.5839	5.21082	58.3701	21.5033	24.8335	291	0	8.30899	0	12.506	5.20374	6.24828	291	12.8415	0.794923	1.286	1556.43	1.7105	2.52425	NO	NO	YES	NO
chr2	174250001	174300000	Intergenic	-1096	tubulin, beta 1 class VI	545486	Tubb1	16.618	12.8759	7.29515	11.674	12.1157	3.84193	292	12.8759	21.6034	18.9192	12.506	16.4761	4.50856	292	12.8415	21.4629	542.962	11.3181	1.7105	6.10027	NO	NO	YES	NO
chr2	39600001	39650000	Intergenic	-543142	protein phosphatase 6, catalytic subunit	67857	Ppp6c	24.927	25.7517	17.7168	23.348	22.9359	3.61949	293	0	11.6326	28.3788	12.506	13.1293	11.6555	293	12.8415	71.5431	14.6843	20.1924	19.0599	27.6616	NO	NO	NO	YES
chr2	58450001	58500000	intron (NM_001289660, intron 1 of 7)	55255	uridine phosphorylase 2	76654	Upp2	8.30899	4.29195	5.21082	9.33921	6.78774	2.41798	294	4.29195	13.2944	4.72979	12.506	8.70552	4.85754	294	12.8415	0	0	0.0643072	60.6006	0.105177	NO	NO	NO	YES
chr2	124600001	124650000	Intergenic	145683	sema domain, transmembrane domain (TM), and cytoplasmic domain, (semaphorin) 6D	214968	Sema6d	19.3876	12.8759	12.506	21.0132	16.4457	4.38872	295	0	8.30899	4.72979	25.0119	9.51268	10.8788	295	12.8415	72.338	15.8208	24.1795	18.3268	26.5046	NO	NO	NO	YES
chr2	126400001	126450000	intron (NM_008230, intron 9 of 11)	19414	histidine decarboxylase	15186	Hdc	8.30899	17.1678	3.12649	16.3436	11.2367	6.72323	296	12.8759	28.2506	0	12.506	13.4081	11.5639	296	12.8415	7.94923	0.269163	0.385843	3.66536	3017.53	NO	NO	NO	YES
chr2	129350001	129400000	Intergenic	-12662	RIKEN cDNA F830045P16 gene	228592	F830045P16Rik	22.1573	8.5839	7.29515	14.0088	13.0113	6.75576	297	0	4.98539	0	0	1.24635	2.4927	297	12.8415	30.2071	0.747675	0.321536	0.488714	2961.05	NO	NO	NO	YES
chr2	173500001	173550000	intron (NM_024436, intron 6 of 6)	1649	microRNA mir-6340	102465173	Mir6340	13.8483	4.29195	2.08433	18.6784	9.72575	7.85416	298	0	3.3236	33.1085	0	9.10803	16.0769	298	12.8415	2.38477	0.209349	0.192921	1.7105	709.314	NO	NO	NO	YES
chr2	161150001	161200000	Intergenic	-240208	chromodomain helicase DNA binding protein 6	71389	Chd6	8.30899	17.1678	11.4638	7.00441	10.9863	4.52631	299	0	6.64719	0	0	1.6618	3.3236	299	25.6829	65.1837	23.5667	33.0539	21.9921	27.1357	NO	NO	YES	YES
chr2	74250001	74300000	Intergenic	-129226	RIKEN cDNA 4930441J16 gene	73962	4930441J16Rik	19.3876	12.8759	6.25298	9.33921	11.9639	5.64054	300	0	23.2652	14.1894	550.262	146.929	269.059	300	25.6829	70.7481	25.4509	35.176	20.7704	20.8251	NO	NO	YES	NO
chr2	103150001	103200000	Intergenic	-31647	ets homologous factor	13661	Ehf	13.8483	4.29195	5.21082	4.66961	7.00517	4.57766	301	0	3.3236	4.72979	187.589	48.9107	92.4738	301	25.6829	7.94923	390.256	3.40828	0.488714	1.68283	NO	NO	YES	NO
chr2	154500001	154550000	Intergenic	42238	charged multivesicular body protein 4B	75608	Chmp4b	22.1573	8.5839	4.16865	21.0132	13.9808	8.97617	302	0	13.2944	4.72979	0	4.50604	6.26881	302	25.6829	5.56446	908.664	16.6556	1.46614	4.73297	NO	NO	YES	NO
chr2	155650001	155700000	intron (NR_024487, intron 9 of 9)	-14410	family with sequence similarity 83, member C	71405	Fam83c	8.30899	0	12.506	9.33921	7.53854	5.33357	303	0	9.97079	9.45958	0	4.85759	5.61295	303	25.6829	0.794923	1.16637	261.859	0.244357	0.420708	NO	NO	YES	NO
chr2	163750001	163800000	Intergenic	-30581	regulating synaptic membrane exocytosis 4	241770	Rims4	11.0787	8.5839	12.506	16.3436	12.128	3.24428	304	4.29195	13.2944	279.058	225.107	130.438	142.227	304	25.6829	86.6466	25.0023	36.848	23.2139	24.5063	NO	NO	YES	NO
chr2	4150001	4200000	intron (NM_172475, intron 1 of 22)	101091	FERM domain containing 4A	209630	Frmd4a	19.3876	4.29195	8.33731	11.674	10.9227	6.39976	305	0	28.2506	99.3256	0	31.894	46.8855	305	25.6829	3.97461	0.628047	0.514457	2.93229	3488.62	NO	NO	NO	YES
chr2	102850001	102900000	intron (NM_175094, intron 6 of 10)	38670	pyruvate dehydrogenase complex, component X	27402	Pdhx	5.53933	4.29195	8.33731	9.33921	6.87695	2.35703	306	17.1678	433.729	4.72979	12.506	117.033	211.193	306	25.6829	0.794923	0.029907	0.835993	2662.76	0.841417	NO	NO	NO	YES
chr2	124850001	124900000	Intergenic	-18863	solute carrier family 24, member 5	317750	Slc24a5	13.8483	17.1678	3.12649	9.33921	10.8705	6.07832	307	4.29195	8.30899	0	0	3.15024	3.99016	307	38.5244	15.8985	1584.05	8.68147	0.244357	8.51935	NO	NO	YES	NO
chr2	95150001	95200000	Intergenic	-896696	apoptosis inhibitor 5	11800	Api5	41.545	17.1678	25.0119	51.3657	33.7726	15.5177	308	55.7954	4.98539	14.1894	25.0119	24.9955	22.1044	308	51.3658	15.8985	7506.63	3.85843	3.17664	33.9722	YES	NO	YES	YES
chr2	5600001	5650000	intron (NM_177343, intron 1 of 10)	10808	calcium/calmodulin-dependent protein kinase ID	227541	Camk1d	5.53933	0	8.33731	16.3436	7.55506	6.80668	309	0	4.98539	4.72979	12.506	5.55529	5.16976	309	51.3658	27.8223	13.8768	31.189	56.2021	938.6	NO	NO	YES	YES
chr2	84400001	84450000	Intergenic	65667	catenin (cadherin associated protein), delta 1	12388	Ctnnd1	2.76966	4.29195	8.33731	18.6784	8.51934	7.16867	310	0	1.6618	0	0	0.41545	0.830899	310	51.3658	62.004	25.8097	26.173	20.526	25.4529	NO	NO	YES	YES
chr2	169700001	169750000	Intergenic	171171	RIKEN cDNA A630075F10 gene	100043910	A630075F10Rik	5.53933	8.5839	3.12649	7.00441	6.06353	2.31938	311	0	3.3236	4.72979	37.5179	11.3928	17.5293	311	51.3658	1.58985	0.957024	1821.05	15.8832	1.26213	NO	NO	YES	NO
chr2	180750001	180800000	Intergenic	-1118	cholinergic receptor, nicotinic, alpha polypeptide 4	11438	Chrna4	8.30899	0	4.16865	7.00441	4.87051	3.67837	312	0	1.6618	42.5681	0	11.0575	21.0217	312	51.3658	4.76954	0.538326	0.707379	3.66536	4791.55	NO	NO	NO	YES
chr2	171350001	171400000	Intergenic	413299	RIKEN cDNA 1700028P15 gene	75655	1700028P15Rik	27.6966	17.1678	10.4216	14.0088	17.3237	7.44422	313	0	340.669	217.57	0	139.56	168.804	313	64.2073	4.76954	9.51043	2.57229	5.86457	8456.76	NO	NO	NO	YES
chr2	104850001	104900000	Intergenic	-17816	eukaryotic translation initiation factor 3, subunit M	98221	Eif3m	13.8483	12.8759	5.21082	21.0132	13.2371	6.46512	314	8.5839	3.3236	9.45958	0	5.34177	4.47494	314	89.8902	11.1289	392.29	3.21536	115.825	6509.73	NO	NO	YES	YES
chr2	178150001	178200000	intron (NM_001291189, intron 1 of 13)	9780	cadherin-like 26	381409	Cdh26	22.1573	17.1678	15.6325	18.6784	18.409	2.79119	315	12.8759	16.618	18.9192	37.5179	21.4827	10.9764	315	423.768	15.1035	1.43554	11169	250.955	1272.01	NO	NO	YES	YES
chr2	144000001	144050000	Intergenic	-9974	predicted gene 5535	433481	Gm5535	22.1573	0	5.21082	16.3436	10.9279	10.1248	316	12.8759	11.6326	9.45958	50.0239	20.998	19.402	316	847.536	50.8751	358.645	16835.2	73.7959	29.3444	NO	NO	YES	YES
chr2	130850001	130900000	Intergenic	-6176	glial cell line derived neurotrophic factor family receptor alpha 4	14588	Gfra4	11.0787	8.5839	4.16865	7.00441	7.7089	2.89543	317	0	9.97079	28.3788	0	9.58738	13.3803	317	1438.24	17.4883	3.64865	14512.4	62.5554	33.5515	NO	NO	YES	YES
chr2	180700001	180750000	intron (NM_028518, intron 2 of 35)	3760	collagen, type XX, alpha 1	73368	Col20a1	2.76966	4.29195	11.4638	9.33921	6.96616	4.1078	318	55.7954	58.1629	94.5958	87.5417	74.024	19.9147	318	3043.43	94.5958	94.5958	94.5958	658117	487.811	NO	YES	YES	YES
chr2	88000001	88050000	promoter-TSS (NM_146531)	-36	olfactory receptor 1168	258524	Olfr1168	38.7753	30.0437	47.9395	37.3568	38.5288	7.34833	319	12.8759	29.9124	28.3788	62.5298	33.4242	20.8739	319	0	79.4923	23.0882	32.861	17.105	28.3978	YES	YES	YES	YES	chr2	88011900	88013300
chr2	98500001	98550000	Intergenic	1217186	leucine rich repeat containing 4C	241568	Lrrc4c	396159	463805	234141	255712	337454	110704	320	101427	138263	245249	831184	329031	340281	320	12.8415	104.93	7.11787	1.09322	6.842	1272.12	YES	YES	NO	YES	chr2	98501400	98508400
chr2	116300001	116350000	Intergenic	-379427	transmembrane and coiled-coil domains 5	67356	Tmco5	66.4719	30.0437	43.7709	44.3613	46.1619	15.0693	321	17.1678	36.5596	56.7575	37.5179	37.0007	16.1672	321	0	67.5685	10.3777	20.9641	20.0373	28.3978	YES	YES	NO	YES	chr2	116327200	116328300
chr2	7500001	7550000	Intergenic	-207175	CUGBP, Elav-like family member 2	14007	Celf2	41.545	30.0437	66.6985	56.0353	48.5806	16.0929	322	55.7954	33.236	42.5681	112.554	61.0383	35.5689	322	0	0	0.029907	0	0.488714	0.105177	YES	YES	NO	NO	chr2	7502300	7503700
chr2	14250001	14300000	Intergenic	-35025	solute carrier family 39 (zinc transporter), member 12	277468	Slc39a12	27.6966	38.6276	31.2649	21.0132	29.6506	7.33971	323	0	43.2068	151.353	25.0119	54.893	66.7015	323	0	0	0	0	0.488714	0	YES	YES	NO	NO	chr2	14285000	14286700	chr2	14293200	14296100
chr2	21500001	21550000	intron (NM_001004761, intron 4 of 10)	235806	G protein-coupled receptor 158	241263	Gpr158	52.6236	34.3356	44.813	32.6872	41.1149	9.36502	324	77.2551	26.5888	37.8383	25.0119	41.6735	24.3989	324	0	0	0	0	0	0	YES	YES	NO	NO	chr2	21502000	21503800
chr2	22250001	22300000	intron (NM_148413, intron 14 of 33)	125870	myosin IIIA	667663	Myo3a	47.0843	25.7517	33.3492	51.3657	39.3877	11.904	325	25.7517	14.9562	260.139	75.0358	93.9706	113.824	325	0	0	0	0	0	0.946594	YES	YES	NO	NO	chr2	22442000	22446900
chr2	39750001	39800000	Intergenic	-693142	protein phosphatase 6, catalytic subunit	67857	Ppp6c	41.545	60.0873	57.319	42.0265	50.2444	9.83443	326	0	422.097	70.9469	50.0239	135.767	193.193	326	0	0	0	0	0.977429	0	YES	YES	NO	NO	chr2	39766900	39769400
chr2	42800001	42850000	Intergenic	-315882	low density lipoprotein-related protein 1B (deleted in tumors)	94217	Lrp1b	30.4663	30.0437	27.0963	37.3568	31.2408	4.3442	327	60.0873	9.97079	37.8383	112.554	55.1125	43.4373	327	0	0	0	0	0	0	YES	YES	NO	NO	chr2	42809000	42810800
chr2	53600001	53650000	Intergenic	312963	reprimo, TP53 dependent G2 arrest mediator candidate	67874	Rprm	80.3202	64.3793	52.1082	35.022	57.9574	19.1623	328	30.0437	84.7517	70.9469	275.131	115.218	109.11	328	0	0	0.089721	0.0643072	0.977429	0.105177	YES	YES	NO	NO	chr2	53636200	53641000
chr2	56650001	56700000	Intergenic	36778	microRNA mir-195b	102465169	Mir195b	27.6966	30.0437	32.3071	21.0132	27.7651	4.879	329	25.7517	44.8686	56.7575	87.5417	53.7299	25.9082	329	0	0	0	0	0.733071	0	YES	YES	NO	NO	chr2	56694600	56696000
chr2	66550001	66600000	intron (NM_009135, intron 7 of 24)	47967	sodium channel, voltage-gated, type VII, alpha	20272	Scn7a	38.7753	47.2115	37.5179	18.6784	35.5458	12.0404	330	785.427	34.8978	581.764	50.0239	363.028	379.433	330	0	0	0	0	3.421	0	YES	YES	NO	NO	chr2	66572000	66573100
chr2	83250001	83300000	Intergenic	-209735	zinc finger CCCH-type containing 15	69082	Zc3h15	36.0056	21.4598	31.2649	28.0176	29.187	6.10708	331	4.29195	36.5596	189.192	25.0119	63.7638	84.6775	331	0	0	0	0	0.244357	0	YES	YES	NO	NO	chr2	83271400	83276700
chr2	97700001	97750000	Intergenic	417186	leucine rich repeat containing 4C	241568	Lrrc4c	38.7753	51.5034	73.9936	51.3657	53.9095	14.6592	332	25.7517	91.3989	165.543	0	70.6733	74.0325	332	0	0	0.029907	0	0.488714	0	YES	YES	NO	NO	chr2	97725500	97726700
chr2	110100001	110150000	intron (NM_130452, intron 3 of 6)	20882	butyrobetaine (gamma), 2-oxoglutarate dioxygenase 1 (gamma-butyrobetaine hydroxylase)	170442	Bbox1	1398.68	1433.51	282.426	712.115	956.683	558.916	333	8.5839	108.017	132.434	25.0119	68.5117	60.9106	333	0	0	0	0	0	0	YES	YES	NO	NO	chr2	110132900	110134700
chr2	151050001	151100000	Intergenic	-52775	RIKEN cDNA 4930442J19 gene	74660	4930442J19Rik	16.618	47.2115	25.0119	25.6828	28.631	13.0555	334	8.5839	94.7225	160.813	25.0119	72.2828	69.8408	334	0	0	0	0	0.244357	0	YES	YES	NO	NO	chr2	151095900	151098000
chr2	181650001	181700000	Intergenic	-50931	predicted gene 14496	672125	Gm14496	77.5506	60.0873	26.0541	44.3613	52.0133	21.9832	335	4.29195	119.649	66.2171	1150.55	335.177	545.621	335	0	0	0	0	0.244357	0	YES	YES	NO	NO	chr2	181651100	181666900
chr2	181700001	181748087	Intergenic	-1887	predicted gene 14496	672125	Gm14496	2196.34	2712.51	1256.85	2804.1	2242.45	709.446	336	47.2115	337.345	591.224	450.215	356.499	230.871	336	0	0	0	0	0.488714	5.88992	YES	YES	NO	NO	chr2	181746500	181748000
chr2	87750001	87800000	Intergenic	8783	olfactory receptor 1155	258636	Olfr1155	8.30899	38.6276	33.3492	30.3524	27.6596	13.3462	337	0	14.9562	18.9192	0	8.46884	9.9119	337	25.6829	69.1583	22.6396	36.0763	20.7704	25.7684	YES	NO	YES	YES	chr2	87756200	87757600
chr2	151150001	151200000	Intergenic	47225	RIKEN cDNA 4930442J19 gene	74660	4930442J19Rik	44.3146	34.3356	35.4336	25.6828	34.9417	7.61988	338	8.5839	24.927	14.1894	112.554	40.0635	48.8002	338	0	19.8731	13.1292	29.3241	52.2924	33.9722	YES	NO	YES	YES	chr2	151170000	151171900
chr2	82950001	83000000	Intergenic	-509735	zinc finger CCCH-type containing 15	69082	Zc3h15	22.1573	34.3356	33.3492	28.0176	29.4649	5.60676	339	4.29195	26.5888	61.4873	12.506	26.2185	25.251	339	12.8415	26.2325	6.87861	26.0444	18.5711	15.0403	YES	NO	YES	NO	chr2	82981400	82982500
chr2	90000001	90050000	Intergenic	-34807	olfactory receptor 1270	258987	Olfr1270	24.927	25.7517	36.4757	32.6872	29.9604	5.56578	340	17.1678	24.927	23.649	87.5417	38.3214	32.9889	340	12.8415	76.3126	26.4079	23.4078	21.5034	24.927	YES	NO	YES	NO	chr2	90000400	90001800
chr2	124650001	124700000	Intergenic	195683	sema domain, transmembrane domain (TM), and cytoplasmic domain, (semaphorin) 6D	214968	Sema6d	47.0843	8.5839	39.6022	32.6872	31.9894	16.6745	341	4.29195	31.5742	193.921	12.506	60.5734	89.6302	341	0	21.4629	9.98894	14.3405	52.7811	36.0757	YES	NO	NO	YES	chr2	124654400	124655500
chr2	151000001	151050000	Intergenic	101019	predicted gene 14151	433486	Gm14151	44.3146	51.5034	39.6022	37.3568	43.1943	6.25234	342	8.5839	13.2944	23.649	612.792	164.58	298.874	342	0	21.4629	13.5479	17.5559	58.6457	29.3444	YES	NO	NO	YES	chr2	151024900	151026100	chr2	151034500	151035600
chr2	3750001	3800000	Intergenic	144270	family with sequence similarity 107, member B	66540	Fam107b	38.7753	25.7517	25.0119	35.022	31.1402	6.8302	343	12.8759	13.2944	23.649	37.5179	21.8343	11.5823	343	0	0	0	0.128614	0	0.105177	YES	NO	NO	NO	chr2	3763100	3764300
chr2	6000001	6050000	intron (NM_144883, intron 2 of 3)	26231	proline and serine rich 2	227545	Proser2	16.618	38.6276	29.1806	35.022	29.862	9.64934	344	8.5839	36.5596	33.1085	12.506	22.6895	14.1846	344	0	0	0	0	0	0.105177	YES	NO	NO	NO	chr2	6014300	6015600
chr2	7350001	7400000	Intergenic	-57175	CUGBP, Elav-like family member 2	14007	Celf2	49.8539	38.6276	46.8974	44.3613	44.935	4.76655	345	17.1678	31.5742	42.5681	12.506	25.954	13.7315	345	0	0	0	0.0643072	0.244357	0	YES	NO	NO	NO	chr2	7375600	7376700
chr2	13050001	13100000	intron (NM_009105, intron 8 of 8)	118042	Ras suppressor protein 1	20163	Rsu1	33.236	25.7517	17.7168	25.6828	25.5968	6.33727	346	8.5839	380.552	18.9192	12.506	105.14	183.657	346	0	0	0	0	0.244357	0	YES	NO	NO	NO	chr2	13079700	13081000
chr2	14900001	14950000	intron (NM_001165941, intron 10 of 11)	45939	NOL1/NOP2/Sun domain family member 6	74455	Nsun6	33.236	25.7517	21.8854	35.022	28.9738	6.20145	347	8.5839	21.6034	4.72979	25.0119	14.9822	9.84015	347	0	0	0	0	0.733071	0	YES	NO	NO	NO	chr2	14942800	14944300
chr2	15900001	15950000	Intergenic	-352931	plexin domain containing 2	67448	Plxdc2	30.4663	34.3356	26.0541	21.0132	27.9673	5.73933	348	8.5839	39.8832	94.5958	0	35.7657	42.8018	348	0	0	0	0	0	1.99836	YES	NO	NO	NO	chr2	15943300	15949200
chr2	16000001	16050000	Intergenic	-252931	plexin domain containing 2	67448	Plxdc2	19.3876	25.7517	26.0541	32.6872	25.9702	5.4315	349	0	4.98539	33.1085	37.5179	18.903	19.1428	349	0	0.794923	0	0	0.244357	2.83978	YES	NO	NO	NO	chr2	16024100	16025500
chr2	22200001	22250000	intron (NM_148413, intron 9 of 33)	75870	myosin IIIA	667663	Myo3a	27.6966	30.0437	36.4757	30.3524	31.1421	3.74829	350	4.29195	26.5888	85.1363	0	29.0042	39.1943	350	0	0	0	0	0	0.946594	YES	NO	NO	NO	chr2	22220700	22222200
chr2	23100001	23150000	Intergenic	-51766	neurexophilin 2	18232	Nxph2	27.6966	25.7517	35.4336	23.348	28.0575	5.22916	351	0	18.2798	9.45958	12.506	10.0613	7.64006	351	0	0	0	0	0	0	YES	NO	NO	NO	chr2	23139000	23140100
chr2	23150001	23200000	Intergenic	-1766	neurexophilin 2	18232	Nxph2	33.236	25.7517	21.8854	25.6828	26.639	4.75457	352	77.2551	8.30899	28.3788	12.506	31.6122	31.6324	352	0	0	0	0	5.1315	0.105177	YES	NO	NO	NO	chr2	23195100	23196200
chr2	27350001	27400000	intron (NM_080848, intron 3 of 13)	4333	WD repeat domain 5	140858	Wdr5	27.6966	30.0437	18.7589	56.0353	33.1336	16.0232	353	0	0	14.1894	3651.74	916.483	1823.52	353	0	0	0.059814	0	0	0.631063	YES	NO	NO	NO	chr2	27350400	27359100
chr2	36250001	36300000	Intergenic	-1920	olfactory receptor 339	258951	Olfr339	47.0843	42.9195	43.7709	58.3701	48.0362	7.11966	354	0	23.2652	47.2979	75.0358	36.3997	32.192	354	0	0	0	0	0	0.210354	YES	NO	NO	NO	chr2	36257500	36259300
chr2	36500001	36550000	Intergenic	-18524	olfactory receptor 346	258940	Olfr346	33.236	34.3356	29.1806	30.3524	31.7761	2.41149	355	4.29195	9.97079	42.5681	0	14.2077	19.3429	355	0	0	0	0	0.977429	0	YES	NO	NO	NO	chr2	36619500	36621400
chr2	36800001	36850000	Intergenic	-27332	olfactory receptor 357	258616	Olfr357	44.3146	34.3356	47.9395	39.6916	41.5703	5.88695	356	21.4598	34.8978	18.9192	25.0119	25.0722	7.01082	356	0	0	0	0	0.244357	0.210354	YES	NO	NO	NO	chr2	36821200	36825500
chr2	41750001	41800000	intron (NM_053011, intron 3 of 90)	528088	microRNA mir-6336	102465171	Mir6336	393.292	386.276	138.608	242.819	290.249	122.588	357	8.5839	19.9416	127.704	0	39.0575	59.6596	357	0	0	0	0	0.244357	0.105177	YES	NO	NO	NO	chr2	41750800	41752700
chr2	46850001	46900000	Intergenic	1322875	RIKEN cDNA 1700019E08 gene	69405	1700019E08Rik	16.618	25.7517	30.2227	30.3524	25.7362	6.44414	358	0	14.9562	28.3788	0	10.8337	13.6573	358	0	0	0	0	0	0.210354	YES	NO	NO	NO	chr2	46866600	46868400	chr2	46873900	46875200
chr2	53200001	53250000	Intergenic	173882	ADP-ribosylation factor-like 6 interacting protein 6	65103	Arl6ip6	30.4663	60.0873	36.4757	32.6872	39.9291	13.6659	359	17.1678	19.9416	160.813	50.0239	61.9865	67.5432	359	0	0	0	0	0	0.105177	YES	NO	NO	NO	chr2	53220400	53222100
chr2	54100001	54150000	Intergenic	-163798	UDP-N-acetyl-alpha-D-galactosamine:polypeptide N-acetylgalactosaminyltransferase 13	271786	Galnt13	41.545	30.0437	18.7589	28.0176	29.5913	9.36146	360	8.5839	13.2944	0	12.506	8.59606	6.08972	360	0	0	0.029907	0.128614	4.88714	0	YES	NO	NO	NO	chr2	54107500	54109300
chr2	55750001	55800000	Intergenic	485433	potassium inwardly-rectifying channel, subfamily J, member 3	16519	Kcnj3	22.1573	25.7517	26.0541	46.6961	30.1648	11.1621	361	12.8759	14.9562	28.3788	25.0119	20.3057	7.55298	361	0	0	0	0	1.95486	0	YES	NO	NO	NO	chr2	55797200	55799100
chr2	56750001	56800000	Intergenic	136778	microRNA mir-195b	102465169	Mir195b	36.0056	51.5034	21.8854	32.6872	35.5204	12.2424	362	4.29195	11.6326	23.649	25.0119	16.1464	9.92956	362	0	0	0	0	0.488714	0	YES	NO	NO	NO	chr2	56795100	56797000
chr2	57450001	57500000	Intergenic	-375566	UDP-N-acetyl-alpha-D-galactosamine:polypeptide N-acetylgalactosaminyltransferase 5	241391	Galnt5	1193.73	1291.88	698.25	1246.78	1107.66	275.872	363	4.29195	131.282	127.704	12.506	68.9461	70.0094	363	0	0	0	0	0	0	YES	NO	NO	NO	chr2	57481000	57483000
chr2	58050001	58100000	Intergenic	-54190	predicted gene 13544	100502932	Gm13544	33.236	12.8759	30.2227	30.3524	26.6717	9.30184	364	8.5839	21.6034	9.45958	37.5179	19.2912	13.5261	364	0	0	0	0	0.733071	1.05177	YES	NO	NO	NO	chr2	58084500	58085700
chr2	60400001	60450000	Intergenic	-33635	phospholipase A2 receptor 1	18779	Pla2r1	30.4663	25.7517	26.0541	44.3613	31.6583	8.73844	365	4.29195	18.2798	23.649	125.06	42.8201	55.4302	365	0	0	0	0	0.733071	0	YES	NO	NO	NO	chr2	60428700	60429800
chr2	60850001	60900000	Intergenic	-61792	predicted gene 13582	100038493	Gm13582	47.0843	38.6276	28.1384	23.348	34.2996	10.647	366	8.5839	16.618	14.1894	0	9.84781	7.37702	366	0	0	0	0	0.488714	0.105177	YES	NO	NO	NO	chr2	60878700	60880300
chr2	61750001	61800000	Intergenic	-109572	solute carrier family 4, sodium bicarbonate cotransporter-like, member 10	94229	Slc4a10	19.3876	34.3356	26.0541	25.6828	26.365	6.13123	367	4.29195	11.6326	9.45958	0	6.34603	5.23237	367	0	0	0.029907	0	0.488714	0	YES	NO	NO	NO	chr2	61797900	61799300
chr2	67150001	67200000	Intergenic	-109059	xin actin-binding repeat containing 2	241431	Xirp2	8.30899	25.7517	50.0239	32.6872	29.1929	17.2638	368	4.29195	16.618	9.45958	12.506	10.7189	5.19244	368	0	0	0	0	0.244357	0	YES	NO	NO	NO	chr2	67158000	67159100
chr2	77950001	78000000	intron (NR_108098, intron 2 of 6)	85766	RIKEN cDNA 4930440I19 gene	78158	4930440I19Rik	44.3146	34.3356	53.1503	35.022	41.7057	8.88399	369	25.7517	18.2798	42.5681	12.506	24.7764	13.0418	369	0	0	0.029907	0	0	0	YES	NO	NO	NO	chr2	77963900	77965100
chr2	83300001	83350000	Intergenic	-159735	zinc finger CCCH-type containing 15	69082	Zc3h15	30.4663	47.2115	33.3492	18.6784	32.4264	11.7232	370	77.2551	18.2798	184.462	12.506	73.1257	79.7823	370	0	0	0	0	0.244357	0.946594	YES	NO	NO	NO	chr2	83314600	83316300
chr2	83700001	83750000	Intergenic	56383	zinc finger SWIM-type containing 2	71861	Zswim2	33.236	34.3356	25.0119	18.6784	27.8155	7.37653	371	0	23.2652	208.111	75.0358	76.6029	93.1123	371	0	0	0.029907	0	0.244357	6.52098	YES	NO	NO	NO	chr2	83728800	83730300
chr2	88050001	88100000	Intergenic	-9813	olfactory receptor 1170	258525	Olfr1170	30.4663	30.0437	20.8433	30.3524	27.9264	4.72547	372	0	0	52.0277	50.0239	25.5129	29.4711	372	0	0	0	0	0	0	YES	NO	NO	NO	chr2	88082500	88083600
chr2	89300001	89350000	Intergenic	-1710	olfactory receptor 1241	258447	Olfr1241	49.8539	17.1678	36.4757	65.3745	42.218	20.4533	373	8.5839	11.6326	108.785	25.0119	38.5034	47.3947	373	0	0	0	0	1.46614	0.105177	YES	NO	NO	NO	chr2	89310300	89315800
chr2	89600001	89650000	Intergenic	4507	olfactory receptor 1254	258468	Olfr1254	24.927	47.2115	40.6444	32.6872	36.3675	9.66632	374	21.4598	4.98539	151.353	387.685	141.371	176.777	374	0	0	0.029907	0	0.244357	1.57766	YES	NO	NO	NO	chr2	89609800	89612200
chr2	89700001	89750000	Intergenic	4015	olfactory receptor 1257	258984	Olfr1257	30.4663	30.0437	19.8011	28.0176	27.0822	4.9703	375	0	23.2652	61.4873	12.506	24.3146	26.5428	375	0	0	0	0	0	0.420708	YES	NO	NO	NO	chr2	89729700	89736800
chr2	91900001	91950000	Intergenic	-60673	cAMP responsive element binding protein 3-like 1	26427	Creb3l1	77.5506	47.2115	26.0541	65.3745	54.0477	22.4429	376	17.1678	14.9562	37.8383	0	17.4906	15.5615	376	0	0	0	0	0	0	YES	NO	NO	NO	chr2	91932900	91934800
chr2	94700001	94750000	Intergenic	-446696	apoptosis inhibitor 5	11800	Api5	16.618	30.0437	35.4336	28.0176	27.5282	7.91822	377	4.29195	4.98539	23.649	12.506	11.3581	8.9986	377	0	0	0	0.0643072	0.244357	0	YES	NO	NO	NO	chr2	94729400	94731300
chr2	97550001	97600000	Intergenic	267186	leucine rich repeat containing 4C	241568	Lrrc4c	30.4663	25.7517	34.3914	35.022	31.4079	4.27561	378	8.5839	21.6034	37.8383	0	17.0064	16.4849	378	0	0	0	0	0.244357	0	YES	NO	NO	NO	chr2	97577300	97579900
chr2	98200001	98250000	Intergenic	917186	leucine rich repeat containing 4C	241568	Lrrc4c	36.0056	17.1678	25.0119	37.3568	28.8856	9.57025	379	4.29195	21.6034	18.9192	25.0119	17.4566	9.1237	379	0	0	0.029907	0	0	0	YES	NO	NO	NO	chr2	98224600	98225700
chr2	98450001	98500000	Intergenic	1167186	leucine rich repeat containing 4C	241568	Lrrc4c	60.9326	30.0437	20.8433	30.3524	35.543	17.4919	380	4.29195	19.9416	33.1085	12.506	17.462	12.2335	380	0	0	0	0	0	0.105177	YES	NO	NO	NO	chr2	98447600	98449000
chr2	99200001	99250000	Intergenic	1917186	leucine rich repeat containing 4C	241568	Lrrc4c	52.6236	51.5034	53.1503	46.6961	50.9934	2.94603	381	12.8759	19.9416	47.2979	537.756	154.468	255.956	381	0	0	0.209349	0.257229	0	3.36567	YES	NO	NO	NO	chr2	99210500	99211600
chr2	100050001	100100000	Intergenic	-1389905	recombination activating gene 2	19374	Rag2	19.3876	25.7517	31.2649	25.6828	25.5218	4.85421	382	0	18.2798	14.1894	0	8.11729	9.52063	382	0	0	0.059814	0	0.733071	0	YES	NO	NO	NO	chr2	100076900	100078400
chr2	100600001	100650000	Intergenic	-839905	recombination activating gene 2	19374	Rag2	33.236	34.3356	19.8011	28.0176	28.8476	6.63083	383	231.765	4.98539	23.649	37.5179	74.4794	105.701	383	0	0	0	0	0	0.105177	YES	NO	NO	NO	chr2	109948600	109950200	chr2	109997800	109999200
chr2	110400001	110450000	Intergenic	-12456	solute carrier family 5 (sodium/glucose cotransporter), member 12	241612	Slc5a12	41.545	30.0437	30.2227	37.3568	34.7921	5.64522	384	4.29195	18.2798	56.7575	37.5179	29.2118	22.8638	384	0	0	0	0	0	0	YES	NO	NO	NO	chr2	110419000	110420400
chr2	111900001	111950000	Intergenic	7856	olfactory receptor 1314	258442	Olfr1314	38.7753	30.0437	32.3071	35.022	34.037	3.75771	385	0	16.618	18.9192	0	8.88429	10.3016	385	0	0	0	0	0.488714	0	YES	NO	NO	NO	chr2	111922100	111923400
chr2	126050001	126100000	Intergenic	97123	DTW domain containing 1	69185	Dtwd1	24.927	51.5034	41.6865	35.022	38.2847	11.186	386	17.1678	8.30899	47.2979	50.0239	30.6996	21.0822	386	0	0	0	0	0	0	YES	NO	NO	NO	chr2	126086600	126088500
chr2	129850001	129900000	3' UTR (NM_009374, exon 13 of 13)	-32856	microRNA mir-6339	102466628	Mir6339	27.6966	25.7517	20.8433	28.0176	25.5773	3.311	387	8.5839	6.64719	42.5681	12.506	17.5763	16.8385	387	0	0	0	0.0643072	0	0.105177	YES	NO	NO	NO	chr2	129887000	129888100
chr2	133050001	133100000	Intergenic	-302895	bone morphogenetic protein 2	12156	Bmp2	63.7023	42.9195	43.7709	32.6872	45.77	12.9724	388	8.5839	4.98539	47.2979	12.506	18.3433	19.5459	388	0	0	0	0	0	0	YES	NO	NO	NO	chr2	133069000	133070900		133084100	133085200
chr2	136050001	136100000	intron (NM_172858, intron 2 of 9)	138703	p21 protein (Cdc42/Rac)-activated kinase 7	241656	Pak7	30.4663	12.8759	28.1384	30.3524	25.4583	8.45643	389	4.29195	14.9562	113.515	137.566	67.5822	67.7807	389	0	0	0	0	0.488714	0.105177	YES	NO	NO	NO	chr2	136061000	136062900
chr2	148800001	148850000	Intergenic	-123796	cystatin C	13010	Cst3	27.6966	21.4598	37.5179	28.0176	28.673	6.62434	390	4.29195	13.2944	23.649	12.506	13.4353	7.93312	390	0	0	0	0	1.7105	0	YES	NO	NO	NO	chr2	148803100	148804600
chr2	150900001	150950000	intron (NM_001097977, intron 1 of 3).2	1019	predicted gene 14151	433486	Gm14151	33.236	30.0437	39.6022	35.022	34.476	3.98997	391	30.0437	3.3236	33.1085	0	16.6189	17.3694	391	0	0	0	0	0	0.73624	YES	NO	NO	NO	chr2	150941800	150943500
chr2	47400001	47450000	Intergenic	-1244629	activin receptor IIA	11480	Acvr2a	27.6966	8.5839	25.0119	21.0132	20.5764	8.45345	392	0	61.4865	236.49	37.5179	83.8735	104.843	392	0	73.9278	27.0658	36.7837	22.9696	25.2425	NO	YES	YES	YES	chr2	47401300	47407800	chr2	47427100	47428200
chr2	176900001	176950000	Intergenic	-74893	predicted gene 14405	626877	Gm14405	24.927	12.8759	19.8011	16.3436	18.4869	5.14066	393	25.7517	14.9562	52.0277	25.0119	29.4369	15.8451	393	0	0	96.48	32.0893	99.4534	21.8768	NO	YES	YES	YES	chr2	176941400	176944400
chr2	23750001	23800000	Intergenic	129899	histamine N-methyltransferase	140483	Hnmt	22.1573	21.4598	23.9698	28.0176	23.9011	2.94118	394	8.5839	26.5888	600.684	75.0358	177.723	283.367	394	0	10.334	5.86177	20.4497	33.7213	26.8202	NO	YES	NO	YES	chr2	23775300	23778800	chr2	23793900	23795400
chr2	75550001	75600000	Intergenic	-32302	nuclear factor, erythroid derived 2, like 2	18024	Nfe2l2	5.53933	4.29195	8.33731	9.33921	6.87695	2.35703	395	257.517	4.98539	56.7575	2226.06	636.33	1065.4	395	0	0	0.029907	0	0	180.274	NO	YES	NO	YES	chr2	75585400	75587300
chr2	83400001	83450000	Intergenic	-59735	zinc finger CCCH-type containing 15	69082	Zc3h15	33.236	25.7517	22.9276	23.348	26.3158	4.77823	396	12.8759	33.236	52.0277	75.0358	43.2938	26.522	396	0	21.4629	9.86931	15.1122	52.0481	31.7635	NO	YES	NO	YES	chr2	83400300	83401400
chr2	6050001	6100000	Intergenic	21071	predicted gene 10857	100038358	Gm10857	8.30899	0	3.12649	4.66961	4.02627	3.45331	397	0	74.7809	118.245	25.0119	54.5094	52.6451	397	0	0	0.029907	0	0	0	NO	YES	NO	NO	chr2	6761100	6762400
chr2	42400001	42450000	intron (NM_053011, intron 1 of 90)	84118	low density lipoprotein-related protein 1B (deleted in tumors)	94217	Lrp1b	22.1573	12.8759	20.8433	14.0088	17.4713	4.70588	398	0	51.5157	89.866	175.083	79.1163	73.8161	398	0	0	0	0	1.46614	0.105177	NO	YES	NO	NO	chr2	42428700	42430000
chr2	89950001	90000000	Intergenic	7450	olfactory receptor 32	18331	Olfr32	44.3146	21.4598	13.5481	16.3436	23.9165	13.9877	399	8.5839	38.2214	37.8383	37.5179	30.5404	14.6405	399	0	0	0	0	0.977429	0	NO	YES	NO	NO	chr2	89937100	89938400
chr2	100350001	100400000	Intergenic	-1089905	recombination activating gene 2	19374	Rag2	19.3876	8.5839	25.0119	37.3568	22.5851	11.9771	400	0	26.5888	33.1085	50.0239	27.4303	20.7833	400	0	0	0	0	0	1.26213	NO	YES	NO	NO	chr2	103928500	103929600
chr2	122200001	122250000	Intergenic	-27213	solute carrier family 28 (sodium-coupled nucleoside transporter), member 2	269346	Slc28a2	13.8483	17.1678	17.7168	16.3436	16.2691	1.7097	401	0	28.2506	33.1085	25.0119	21.5928	14.7747	401	0	0	0.029907	0	0	0	NO	YES	NO	NO	chr2	122202900	122204100
chr2	151100001	151150000	Intergenic	-2775	RIKEN cDNA 4930442J19 gene	74660	4930442J19Rik	16.618	17.1678	27.0963	23.348	21.0575	5.05147	402	34.3356	116.326	203.381	0	88.5106	90.8074	402	0	0	0	0	0.244357	0.210354	NO	YES	NO	NO	chr2	151105300	151106600
chr2	171600001	171650000	Intergenic	163299	RIKEN cDNA 1700028P15 gene	75655	1700028P15Rik	13.8483	4.29195	5.21082	25.6828	12.2585	9.93103	403	648.085	119.649	4.72979	775.37	386.958	381.49	403	0	0	0	0	0	0.105177	NO	YES	NO	NO	chr2	171640100	171641600
chr2	174750001	174800000	Intergenic	118270	predicted gene 14393	664987	Gm14393	8.30899	8.5839	17.7168	28.0176	15.6568	9.32827	404	845.514	59.8247	52.0277	87.5417	261.227	389.823	404	0	0	0	0	0	0	NO	YES	NO	NO	chr2	174794600	174800800
chr2	35350001	35400000	Intergenic	-38978	disabled 2 interacting protein	69601	Dab2ip	11.0787	0	16.6746	9.33921	9.27312	6.9291	405	4.29195	6.64719	4.72979	0	3.91723	2.80464	405	0	20.668	25.6602	18.1346	62.5554	34.9188	NO	NO	YES	YES	chr2	35375100	35382100
chr2	81300001	81350000	Intergenic	-568815	zinc finger protein 804A	241514	Zfp804a	5.53933	25.7517	15.6325	9.33921	14.0657	8.83282	406	0	3.3236	14.1894	25.0119	10.6312	11.3415	406	12.8415	43.7208	32.5986	31.5748	72.3297	51.0109	NO	NO	YES	YES	chr2	81305900	81307000
chr2	113650001	113700000	exon (NM_181416, exon 11 of 12)	-5752	secretogranin V	20394	Scg5	27.6966	21.4598	15.6325	25.6828	22.6179	5.33308	407	12.8759	21.6034	33.1085	12.506	20.0234	9.6836	407	0	19.8731	24.8228	32.2179	51.0706	31.5531	NO	NO	YES	YES	chr2	113650700	113652500
chr2	120000001	120050000	intron (NM_177845, intron 2 of 19)	-44689	EH-domain containing 4	98878	Ehd4	11.0787	17.1678	8.33731	7.00441	10.897	4.51148	408	4.29195	59.8247	23.649	12.506	25.0679	24.4914	408	0	17.4883	9.06182	28.7453	51.0706	35.024	NO	NO	YES	YES	chr2	120047900	120049800
chr2	40050001	40100000	Intergenic	-993142	protein phosphatase 6, catalytic subunit	67857	Ppp6c	38.7753	38.6276	19.8011	21.0132	29.5543	10.574	409	21.4598	8.30899	18.9192	12.506	15.2985	5.99227	409	12.8415	76.3126	15.0731	34.7259	23.4583	22.6131	NO	NO	YES	NO	chr2	40092300	40093400
chr2	90200001	90250000	Intergenic	-15797	olfactory receptor 1274, pseudogene	258330	Olfr1274-ps	24.927	42.9195	26.0541	23.348	29.3121	9.13921	410	0	13.2944	9.45958	25.0119	11.9415	10.3509	410	0	66.7735	25.6901	23.2792	22.2365	24.2959	NO	NO	YES	NO	chr2	90234300	90236300
chr2	138300001	138350000	Intergenic	220771	BTB (POZ) domain containing 3	228662	Btbd3	5.53933	8.5839	5.21082	11.674	7.75202	3.02367	411	0	6.64719	14.1894	75.0358	23.9681	34.5351	411	0	0	0	53.3749	0.488714	5.99509	NO	NO	YES	NO	chr2	138342700	138349100
chr2	174800001	174850000	Intergenic	68270	predicted gene 14393	664987	Gm14393	13.8483	21.4598	18.7589	14.0088	17.019	3.73551	412	4.29195	8.30899	52.0277	0	16.1572	24.1532	412	0	79.4923	26.5275	25.2084	21.0147	24.1907	NO	NO	YES	NO	chr2	174825500	174844900
chr2	25650001	25700000	Intergenic	-3644	glycosyltransferase 6 domain containing 1	71103	Glt6d1	11.0787	12.8759	11.4638	18.6784	13.5242	3.52195	413	8.5839	4.98539	4.72979	0	4.57477	3.52109	413	0	0	0	0.0643072	0.244357	27.7668	NO	NO	NO	YES	chr2	25995200	25996400
chr2	34550001	34600000	intron (NM_025709, intron 8 of 26)	35752	GTPase activating protein and VPS9 domains 1	66691	Gapvd1	11.0787	0	2.08433	9.33921	5.62555	5.40724	414	0	63.1483	18.9192	0	20.5169	29.7875	414	0	0	0	0.0643072	0	77.5155	NO	NO	NO	YES	chr2	34946400	34947500
chr2	63100001	63150000	Intergenic	-102656	potassium voltage-gated channel, subfamily H (eag-related), member 7	170738	Kcnh7	11.0787	17.1678	9.37947	7.00441	11.1576	4.34126	415	0	1.6618	14.1894	12.506	7.08928	7.2908	415	0	15.1035	13.6675	18.9063	50.8263	31.448	NO	NO	NO	YES	chr2	63136100	63137600
chr2	73550001	73600000	intron (NM_001113246, intron 1 of 12)	38403	chimerin 1	108699	Chn1	11.0787	12.8759	14.5903	7.00441	11.3873	3.25474	416	4.29195	6.64719	0	0	2.73479	3.301	416	0	23.8477	9.68987	19.9352	40.3189	28.2926	NO	NO	NO	YES	chr2	73586900	73589200
chr2	81600001	81650000	Intergenic	-268815	zinc finger protein 804A	241514	Zfp804a	13.8483	17.1678	11.4638	9.33921	12.9548	3.35874	417	4.29195	4.98539	4.72979	0	3.50178	2.35202	417	0	15.1035	14.8339	18.842	53.0255	31.7635	NO	NO	NO	YES	chr2	81633000	81634900
chr2	82500001	82550000	Intergenic	631185	zinc finger protein 804A	241514	Zfp804a	33.236	30.0437	18.7589	23.348	26.3466	6.5242	418	4.29195	3.3236	18.9192	0	6.63368	8.39403	418	12.8415	19.0782	14.0563	17.9417	51.5594	29.6599	NO	NO	NO	YES	chr2	82518600	82519900
chr2	93650001	93700000	3' UTR (NM_001290782, exon 15 of 15)	-12275	exostoses (multiple) 2	14043	Ext2	13.8483	8.5839	6.25298	21.0132	12.4246	6.54806	419	0	4.98539	0	0	1.24635	2.4927	419	0	21.4629	13.9965	19.6137	60.6006	30.8169	NO	NO	NO	YES	chr2	93670700	93671900
chr2	100250001	100300000	Intergenic	-1189905	recombination activating gene 2	19374	Rag2	13.8483	4.29195	6.25298	14.0088	9.60052	5.06175	420	128.759	1.6618	4.72979	12.506	36.914	61.3995	420	0	17.4883	12.9198	15.0479	47.1609	29.7651	NO	NO	NO	YES	chr2	100259900	100261800
chr2	110600001	110650000	intron (NM_001128103, intron 5 of 26)	63349	mucin 15	269328	Muc15	16.618	25.7517	20.8433	21.0132	21.0565	3.73241	421	4.29195	1.6618	0	12.506	4.61493	5.54951	421	0	0	0.059814	0	0.244357	29.5548	NO	NO	NO	YES	chr2	110619100	110620200
chr2	126750001	126800000	Intergenic	-16029	signal peptide peptidase like 2A	66552	Sppl2a	2.76966	4.29195	8.33731	18.6784	8.51934	7.16867	422	0	4.98539	4.72979	50.0239	14.9348	23.5048	422	12.8415	75.5177	15.3722	22.5075	23.2139	26.5046	NO	NO	NO	YES	chr2	126791200	126792500
chr2	131750001	131800000	intron (NM_001278258, intron 3 of 3)	-1597	prion protein dublet	26434	Prnd	11.0787	25.7517	17.7168	23.348	19.4738	6.53165	423	0	6.64719	33.1085	100.048	34.9509	45.6934	423	12.8415	15.8985	23.7761	17.6202	53.0255	28.1875	NO	NO	NO	YES	chr2	131792800	131794100
chr2	138400001	138450000	Intergenic	-220665	microRNA 1952	100316816	Mir1952	2.76966	4.29195	4.16865	23.348	8.64457	9.82659	424	0	3.3236	0	0	0.830899	1.6618	424	0	26.2325	13.1591	18.6491	54.736	30.8169	NO	NO	NO	YES	chr2	138400900	138402800
chr2	177000001	177050000	Intergenic	-174893	predicted gene 14405	626877	Gm14405	8.30899	8.5839	6.25298	16.3436	9.87237	4.43777	425	0	21.6034	42.5681	37.5179	25.4223	19.1586	425	12.8415	69.1583	14.0862	22.5718	25.9019	21.982	NO	NO	NO	YES	chr2	177035700	177040100
chr2	177300001	177350000	Intergenic	42069	predicted gene 14403	433520	Gm14403	27.6966	17.1678	22.9276	35.022	25.7035	7.55803	426	0	9.97079	14.1894	0	6.04004	7.18393	426	0	71.5431	14.2955	20.4497	25.9019	21.6665	NO	NO	NO	YES	chr2	177347700	177349800
