# Supplementary material for: Longitudinal assessment of neuronal 3D genomes in mouse prefrontal cortex
Source: Nat Commun. 2016 Sep 6;7:12743. doi: 10.1038/ncomms12743 (PMC5025847; doi:10.1038/ncomms12743)
Supplement: Supplementary Data 2 — Top Counts of DamIDseq Normalized Read Counts [file ncomms12743-s3.xlsx]

## Sheet: Sheet1
SUPPLEMENTARY DATA 2. Top Counts of DamIDseq Normalized Read Counts
Location			Annotation					PFC Time A Counts (each sample represents a pool of N=3 animals)					PFC Time B Counts (each sample represents an individual animal)					Primary Culture Counts							Normalized Read Counts > 25
chr	start	end	Annotation	Distance to TSS	Gene name	Entrez ID	Gene Symbol	P28 Saline	P28 MK801	P90 Saline	P90 MK-801	AVE	P28 Saline	P28 MK801	P90 Saline	P90 MK-801	AVE	Hippocampal Culture no Gad1-Tale-Dam	Hippocampal Culture + Gad1-Tale-Dam	Cortical Culture 1 + Gad1-Tale-Dam	Cortical Culture 2 + Gad1-Tale-Dam	Cortical Culture 1 + KCl + Gad1-Tale-Dam	Cortical Culture 2 + KCl + Gad1-Tale-Dam	AVE	Time A (3/4 samples; each sample represents a pool of three animals)	Time B (3/4 samples; each sample represents an individual animal)	Cortical Culture	Cortical KCl Culture
chr2	7650001	7700000	Intergenic	-357175	CUGBP, Elav-like family member 2	14007	Celf2	36.0056	21.4598	32.3071	35.022	31.1986	4.29195	28.2506	28.3788	87.5417	37.1158	0	0	0	0	0.488714	0	0.122179	YES	YES	NO	NO
chr2	11900001	11950000	Intergenic	225620	ankyrin repeat domain 16	320816	Ankrd16	44.3146	38.6276	21.8854	39.6916	36.1298	4.29195	44.8686	70.9469	137.566	64.4182	0	0	0	0	0	0.210354	0.0525885	YES	YES	NO	NO
chr2	12550001	12600000	Intergenic	-233913	family with sequence similarity 188, member A	66960	Fam188a	38.7753	30.0437	38.5601	35.022	35.6003	38.6276	31.5742	28.3788	562.768	165.337	0	0	0	0	0.733071	0	0.183268	YES	YES	NO	NO
chr2	14800001	14850000	intron (NM_001252533, intron 2 of 12)	29717	calcium channel, voltage-dependent, beta 2 subunit	12296	Cacnb2	33.236	47.2115	33.3492	32.6872	36.621	90.131	36.5596	146.624	50.0239	80.8345	0	0	0	0	0	0	0	YES	YES	NO	NO
chr2	22100001	22150000	Intergenic	-24130	myosin IIIA	667663	Myo3a	33.236	17.1678	42.7287	30.3524	30.8712	30.0437	21.6034	42.5681	25.0119	29.8068	0	0	0	0	0.733071	0.105177	0.209562	YES	YES	NO	NO
chr2	22400001	22450000	intron (NM_148413, intron 27 of 33)	-52847	glutamic acid decarboxylase 2	14417	Gad2	127.405	51.5034	85.4574	67.7093	83.0187	0	530.114	151.353	2826.35	876.954	0	0	0	0	0.977429	0	0.244357	YES	YES	NO	NO
chr2	36600001	36650000	Intergenic	-17047	olfactory receptor 348	258946	Olfr348	30.4663	51.5034	32.3071	28.0176	35.5736	72.9632	39.8832	18.9192	25.0119	39.1944	0	0	0	0	0	0.105177	0.0262943	YES	YES	NO	NO
chr2	39500001	39550000	Intergenic	-443142	protein phosphatase 6, catalytic subunit	67857	Ppp6c	27.6966	25.7517	27.0963	23.348	25.9732	141.634	24.927	435.141	50.0239	162.932	0	0	0.149535	0	0	0.210354	0.0899723	YES	YES	NO	NO
chr2	56600001	56650000	Intergenic	-13222	microRNA mir-195b	102465169	Mir195b	47.0843	42.9195	36.4757	23.348	37.4569	17.1678	29.9124	33.1085	25.0119	26.3002	0	0	0	0.0643072	0	0	0.0160768	YES	YES	NO	NO
chr2	62000001	62050000	intron (NM_001242383, intron 2 of 24)	140428	solute carrier family 4, sodium bicarbonate cotransporter-like, member 10	94229	Slc4a10	30.4663	38.6276	19.8011	28.0176	29.2282	927.061	16.618	28.3788	50.0239	255.52	0	0	0	0	0.244357	0.105177	0.0873836	YES	YES	NO	NO
chr2	80050001	80100000	Intergenic	-57627	peroxiredoxin 6B	320769	Prdx6b	49.8539	30.0437	45.8552	51.3657	44.2796	4.29195	719.559	37.8383	37.5179	199.802	0	0	0	0	0	0	0	YES	YES	NO	NO
chr2	19400001	19450000	intron (NM_027600, intron 8 of 16)	50537	RIKEN cDNA 4921504E06 gene	70909	4921504E06Rik	451.455	502.158	155.282	249.824	339.68	4.29195	36.5596	61.4873	25.0119	31.8377	0	0	0	0	0.244357	0	0.0610893	YES	YES	NO	NO
chr2	92000001	92050000	promoter-TSS (NM_001109691)	-640	PHD finger protein 21A	192285	Phf21a	573.32	523.618	150.072	275.507	380.629	4.29195	13088.3	52.0277	125.06	3317.43	0	0	0	0	0	0	0	YES	YES	NO	NO
chr2	83100001	83150000	Intergenic	-359735	zinc finger CCCH-type containing 15	69082	Zc3h15	33.236	30.0437	38.5601	39.6916	35.3828	25.7517	9.97079	85.1363	50.0239	42.7206	0	0	0	0	0.488714	0.105177	0.148473	YES	YES	NO	NO
chr2	83200001	83250000	Intergenic	-259735	zinc finger CCCH-type containing 15	69082	Zc3h15	55.3933	25.7517	37.5179	56.0353	43.6745	30.0437	13.2944	42.5681	62.5298	37.109	0	0	0.029907	0	0.977429	19.0371	5.0111	YES	YES	NO	NO
chr2	87700001	87750000	Intergenic	-11334	olfactory receptor 1153	258633	Olfr1153	47.0843	60.0873	41.6865	37.3568	46.5537	6755.53	24.927	42.5681	37.5179	1715.14	0	0	0	0	0.488714	0.105177	0.148473	YES	YES	NO	NO
chr2	95050001	95100000	Intergenic	-796696	apoptosis inhibitor 5	11800	Api5	49.8539	51.5034	43.7709	25.6828	42.7028	4.29195	83.0899	37.8383	62.5298	46.9375	0	0	0	0	0.733071	0	0.183268	YES	YES	NO	NO
chr2	99000001	99050000	Intergenic	1717186	leucine rich repeat containing 4C	241568	Lrrc4c	38.7753	25.7517	21.8854	25.6828	28.0238	38.6276	34.8978	47.2979	112.554	58.3442	0	0	0	0	0.244357	0.105177	0.0873836	YES	YES	NO	NO
chr2	106900001	106950000	Intergenic	-25192	follicle stimulating hormone beta	14308	Fshb	27.6966	8.5839	26.0541	28.0176	22.5881	90.131	4.98539	33.1085	1113.03	310.314	0	0	0	0	0.244357	0	0.0610893	YES	YES	NO	NO
chr2	107500001	107550000	Intergenic	394254	potassium voltage-gated channel, shaker-related subfamily, member 4	16492	Kcna4	33.236	38.6276	26.0541	46.6961	36.1534	0	29.9124	99.3256	225.107	88.5863	0	0	0	0	0.244357	1.15695	0.350326	YES	YES	NO	NO
chr2	108900001	108950000	Intergenic	193447	methyltransferase like 15	76894	Mettl15	36.0056	12.8759	34.3914	25.6828	27.2389	12.8759	314.08	42.5681	25.0119	98.6339	0	0	0	0	0.488714	0	0.122179	YES	YES	NO	NO
chr2	109950001	110000000	Intergenic	-84364	coiled-coil domain containing 34, opposite strand	75517	Ccdc34os	63.7023	64.3793	61.4877	53.7005	60.8174	30.0437	84.7517	33.1085	12.506	40.1025	0	0	0	0	0.488714	0	0.122179	YES	YES	NO	NO
chr2	111700001	111750000	Intergenic	-10990	olfactory receptor 1305	258396	Olfr1305	47.0843	42.9195	46.8974	42.0265	44.7319	30.0437	1367.66	28.3788	37.5179	365.9	0	0	0	0	0.244357	0	0.0610893	YES	YES	NO	NO
chr2	111750001	111800000	Intergenic	10611	olfactory receptor 1307	257956	Olfr1307	44.3146	25.7517	22.9276	37.3568	32.5877	4.29195	68.1337	47.2979	87.5417	51.8163	0	0	0	0	0.733071	0	0.183268	YES	YES	NO	NO
chr2	111850001	111900000	Intergenic	8187	olfactory receptor 1312	258359	Olfr1312	13.8483	30.0437	33.3492	35.022	28.0658	0	54.8393	354.734	87.5417	124.279	0	0	0.029907	0	0.488714	0	0.129655	YES	YES	NO	NO
chr2	112000001	112050000	Intergenic	28945	olfactory receptor 1318	258022	Olfr1318	27.6966	42.9195	37.5179	39.6916	36.9564	8.5839	31.5742	56.7575	25.0119	30.4819	0	0	0.029907	0	0.244357	0	0.068566	YES	YES	NO	NO
chr2	122350001	122400000	Intergenic	62013	glycine amidinotransferase (L-arginine:glycine amidinotransferase)	67092	Gatm	27.6966	25.7517	41.6865	32.6872	31.9555	25.7517	14.9562	52.0277	37.5179	32.5634	0	0	0	0	0.244357	0	0.0610893	YES	YES	NO	NO
chr2	138250001	138300000	Intergenic	170771	BTB (POZ) domain containing 3	228662	Btbd3	30.4663	17.1678	33.3492	30.3524	27.8339	77.2551	14.9562	151.353	50.0239	73.3971	0	0	0	0	0.244357	0	0.0610893	YES	YES	NO	NO
chr2	150850001	150900000	Intergenic	-9885	N-acetylneuraminic acid phosphatase	67311	Nanp	24.927	42.9195	55.2347	32.6872	38.9421	4.29195	29.9124	66.2171	37.5179	34.4848	0	0	0	0	0.488714	0	0.122179	YES	YES	NO	NO
